# Supplementary material for: Manipulating alternative end-joining alters carbon-ion beam-induced genome mutation profiles in Arabidopsis thaliana
Source: DNA Res. 2025 May 31;32(4):dsaf014. doi: 10.1093/dnares/dsaf014 (PMC12231562; doi:10.1093/dnares/dsaf014)
Supplement: dsaf014_suppl_Supplementary_Table_S1 [file dsaf014_suppl_supplementary_table_s1.xlsx]

## Sheet: Sheet1
Table S1. Primers used for genotyping
Gene	Primer	Sequence(5'-3')
AT5G57160	lig4-4_LP	GCTTCAAGTGAGAACAGGTGC
	lig4-4_RP	CTGATTCGAACCAAACTCAGC
AT4G32700	teb-3_LP	GAGCCTTCGATTTCTCTTTGG
	teb-3_RP	TGCAGTCTGTTGAGCATGAAG
AT4G32700	teb-8_LP	AATGTTGGTGTTGAGCCAAAC
	teb-8_RP	CTTCAGCTATCGCCTGAGATG
T-DNA	LBb1.3	ATTTTGCCGATTTCGGAAC
