# Supplementary material for: Manipulating alternative end-joining alters carbon-ion beam-induced genome mutation profiles in Arabidopsis thaliana
Source: DNA Res. 2025 May 31;32(4):dsaf014. doi: 10.1093/dnares/dsaf014 (PMC12231562; doi:10.1093/dnares/dsaf014)
Supplement: dsaf014_suppl_Supplementary_Table_S2 [file dsaf014_suppl_supplementary_table_s2.xlsx]

## Sheet: Sheet1
	Table S2.1. Quality and detailed information of RNA-seq libraries for lig4-4
	Libraries	Raw reads	clean_reads	clean_bases	Q20 (%)	Q30 (%)	GC content (%)	total_map	unique_map	splice_map
	WT_C_1	45036608	42305036	6.35G	97.94	94.03	45.31	41386500(97.83%)	40155485(94.92%)	17802862(42.08%)
	WT_C_2	42920616	41343096	6.2G	97.9	93.91	45.39	40557072(98.1%)	39380141(95.25%)	17594330(42.56%)
	WT_C_3	45378282	43835450	6.58G	97.86	93.83	45.57	42982218(98.05%)	41831802(95.43%)	18355908(41.87%)
	WT_R_1	42680678	40800492	6.12G	97.83	93.8	45.71	39708452(97.32%)	38783738(95.06%)	16516602(40.48%)
	WT_R_2	42969028	41341934	6.2G	97.96	94.11	45.74	40369317(97.65%)	39167738(94.74%)	16545938(40.02%)
	WT_R_3	42207348	39705950	5.96G	97.81	93.78	45.84	38588610(97.19%)	37450580(94.32%)	15973721(40.23%)
	lig4-4_C_1	43531384	42070228	6.31G	97.98	94.11	45.38	41146473(97.8%)	40136549(95.4%)	17270928(41.05%)
	lig4-4_C_2	43728392	42057770	6.31G	97.98	94.06	45.32	41066366(97.64%)	39924434(94.93%)	16972313(40.35%)
	lig4-4_C_3	44005426	42177874	6.33G	97.9	93.99	45.38	41081391(97.4%)	39912455(94.63%)	17143576(40.65%)
	lig4-4_R_1	43320282	41684810	6.25G	97.9	93.93	44.8	40706426(97.65%)	39681791(95.19%)	17605532(42.23%)
	lig4-4_R_2	46399496	44479068	6.67G	97.96	94.09	45.68	43428198(97.64%)	42353303(95.22%)	18487840(41.57%)
	lig4-4_R_3	41963014	40269676	6.04G	98.02	94.21	45.91	39385596(97.8%)	38389364(95.33%)	16634541(41.31%)
	Table S2.2. Quality and detailed information of RNA-seq libraries for teb-8
	Libraries	Raw reads	clean_reads	clean_bases	Q20 (%)	Q30 (%)	GC content (%)	total_map	unique_map	splice_map
	WT_C_1	45103144	42493974	6.37G	98.08	94.44	45.99	40914649(96.28%)	39854785(93.79%)	16326940(38.42%)
	WT_C_2	41803470	40849914	6.13G	98.06	94.4	45.76	39175414(95.9%)	38256785(93.65%)	15831683(38.76%)
	WT_C_3	43693236	42416098	6.36G	98.16	94.65	45.95	40665236(95.87%)	39651569(93.48%)	16169415(38.12%)
	WT_C_4	44442358	43003202	6.45G	97.93	94.09	46.03	41427139(96.34%)	40390726(93.92%)	16400440(38.14%)
	WT_R_1	43957720	42474768	6.37G	98.02	94.32	45.9	40919390(96.34%)	39933125(94.02%)	16480674(38.8%)
	WT_R_2	44912790	43670646	6.55G	98.27	94.88	45.94	42181914(96.59%)	41152371(94.23%)	16851027(38.59%)
	WT_R_3	43045678	41283116	6.19G	98.11	94.51	45.92	39714885(96.2%)	38753548(93.87%)	15864448(38.43%)
	WT_R_4	43428250	42077338	6.31G	98.11	94.48	45.84	40665806(96.65%)	39673837(94.29%)	16243729(38.6%)
	teb-8_C_1	43609014	41987828	6.3G	98.26	94.87	45.78	40443286(96.32%)	39487583(94.05%)	16264573(38.74%)
	teb-8_C_2	42064038	40815434	6.12G	98.12	94.53	46.42	39508895(96.8%)	38461982(94.23%)	15422049(37.78%)
	teb-8_C_3	42367324	40983766	6.15G	98.11	94.53	45.74	39505464(96.39%)	38579098(94.13%)	15910785(38.82%)
	teb-8_C_4	46730004	45273412	6.79G	97.96	94.18	45.88	43594926(96.29%)	42475025(93.82%)	17468003(38.58%)
	teb-8_R_1	40278308	38298944	5.74G	98.04	94.37	45.67	36924458(96.41%)	36082463(94.21%)	15058211(39.32%)
	teb-8_R_2	39831828	38264184	5.74G	97.96	94.16	45.87	36540812(95.5%)	35633373(93.12%)	14660845(38.31%)
	teb-8_R_3	41601250	40253738	6.04G	98.19	94.71	45.77	38687725(96.11%)	37780587(93.86%)	15657248(38.9%)
	teb-8_R_4	42745270	41426340	6.21G	98.23	94.82	45.8	39864466(96.23%)	38904988(93.91%)	16069151(38.79%)
