# Supplementary material for: Manipulating alternative end-joining alters carbon-ion beam-induced genome mutation profiles in Arabidopsis thaliana
Source: DNA Res. 2025 May 31;32(4):dsaf014. doi: 10.1093/dnares/dsaf014 (PMC12231562; doi:10.1093/dnares/dsaf014)
Supplement: dsaf014_suppl_Supplementary_Table_S3 [file dsaf014_suppl_supplementary_table_s3.xlsx]

## Sheet: Sheet1
Table S3. Primers used for RT-qPCR
Primer	Sequence(5'-3')
LIG4-qRT1-F	GAGTACAGAGACGCAGAGGC
LIG4-qRT1-R	GGTTTGTCCCACACGAGACT
LIG4-qRT2-F	TTGGAAAAGCCGTACGACCC
LIG4-qRT2-R	GGCATGTGCGTATTCAGAATGG
TEB-qRT1-F	CTACGCTTGAGCACGCAAAG
TEB-qRT1-R	TCTGTGAATAATCTGCCGTCA
TEB-qRT2-F	TCGGCATGGTTCGACAAGC
TEB-qRT2-R	TTCCAGCGTTCTCCTGTAGC
TEB-qRT3-F	GAAGACACTCGACCTGCCAA
TEB-qRT3-R	AAGTGGTTCAAGAAGGACCT
QQS-qRT-F	ACGTTGAAAGAAGCTTCAAACCA
QQS-qRT-R	GTAGAACTGAAGCCCGACCC
WRKY48-qRT-F	GGGTTGCGGAGTGAAGAAGA
WRKY48-qRT-R	ATGATGATGACGCGGTGGTT
CHR23-qRT-F	AACGAACCGGACTCTCCCTA
CHR23-qRT-R	GCTTGCTGGTCCATTTGTGG
SMR7-qRT-F	AGAAAAGTTGCGTTGACGCGGGAAAATTAA
SMR7-qRT-R	GTACAAACTTGCTTAAAACAGTTGGAGATTGAG
BRCA1-qRT-F	CCATGTATTTTGCAATGCGTG
BRCA1-qRT-R	TGTGGAGCACCTCGAATCTCT
RAD51-qRT-F	CGAGGAAGGATCTCTTGCAG
RAD51-qRT-R	GCACTAGTGAACCCCAGAGG
CYCB1;1-qRT-F	GGAAGCAACAAGAAGAAGGGAG
CYCB1;1-qRT-R	AGGGATCAAAGCCACAGCG
XRI1-qRT-F	GCTACCTGATGACTTAAACTTTGGTTC
XRI1-qRT-R	CATTTGGAGAAGATCGAGTCACAG
PARP2-qRT-F	ATGGCGTTCTGCTCCTCTGC
PARP2-qRT-R	GGTGCTGTTTTCCCCACACC
