# Supplementary material for: Manipulating alternative end-joining alters carbon-ion beam-induced genome mutation profiles in Arabidopsis thaliana
Source: DNA Res. 2025 May 31;32(4):dsaf014. doi: 10.1093/dnares/dsaf014 (PMC12231562; doi:10.1093/dnares/dsaf014)
Supplement: dsaf014_suppl_Supplementary_Table_S4 [file dsaf014_suppl_supplementary_table_s4.xlsx]

## Sheet: Sheet1
	Table S4. Quality and detailed information of Whole-genome resequencing
	Group	Sample	Total reads	Mapped reads	Mapped rate	Mapped paired reads	Mapped paired rate	Depth
	lig4-4-0Gy	L1-1	37317187	36556195	0.97961	36523340	0.978727	45.51×
	lig4-4-0Gy	LIG4-1	39898440	39760465	0.99654	39707020	0.995202	49.59×
	lig4-4-0Gy	LIG4-2	36218883	35527873	0.98098	35463599	0.979147	44.3×
	lig4-4-0Gy	LIG4-3	37263757	36980755	0.99247	36901456	0.990277	46.06×
	lig4-4-0Gy	LIG4-4	36210034	35972173	0.9934	35924251	0.992108	44.87×
	lig4-4-0Gy	LIG4-5	38384260	37661664	0.98122	37606200	0.97973	46.97×
	lig4-4-0Gy	LIG4-6	45965377	45079477	0.98073	45031206	0.979677	56.15×
	lig4-4-100Gy	L1-10	36720822	36372053	0.99058	36343221	0.989717	45.29×
	lig4-4-100Gy	L1-11	35606139	35396730	0.99411	35372797	0.993447	44.09×
	lig4-4-100Gy	L1-12	37068924	36848531	0.99419	36826607	0.993463	45.91×
	lig4-4-100Gy	L1-13	38010123	37889490	0.99681	37866600	0.996224	47.18×
	lig4-4-100Gy	L1-14	37397867	37319507	0.99798	37295824	0.997271	46.48×
	lig4-4-100Gy	L1-15	37548237	37380346	0.99552	37351934	0.994772	46.53×
	lig4-4-100Gy	L1-2	36381067	35988915	0.9892	35965768	0.988585	44.82×
	lig4-4-100Gy	L1-3	37360353	37151725	0.99443	37132105	0.993891	46.3×
	lig4-4-100Gy	L1-4	38076125	37522380	0.98551	37496613	0.98478	46.74×
	lig4-4-100Gy	L1-5	36707844	36276959	0.98838	36254559	0.987652	45.21×
	lig4-4-100Gy	L1-6	37116606	36972146	0.99616	36949068	0.995486	46.06×
	lig4-4-100Gy	L1-7	36814190	36231034	0.98421	36208742	0.983554	45.15×
	lig4-4-100Gy	L1-8	38170235	37808553	0.99052	37784603	0.989897	47.09×
	lig4-4-100Gy	L1-9	35819312	35445773	0.98963	35420477	0.988865	44.14×
	teb-8-0Gy	PC31	43361020	42092963	0.9708	42040606	0.969548	52.48×
	teb-8-0Gy	PC32	35033878	34388328	0.98168	34356905	0.980677	42.9×
	teb-8-0Gy	PC33	37440908	37119601	0.99149	37094827	0.990757	46.32×
	teb-8-0Gy	PC34	37045053	36111153	0.9748	36045897	0.973029	45.03×
	teb-8-0Gy	PC36	33675958	32862659	0.97589	32825659	0.974751	41×
	teb-8-100Gy	PC14	34260576	33547525	0.9792	33516854	0.978292	41.86×
	teb-8-100Gy	PC15	33506666	32516970	0.9705	32490094	0.969661	40.57×
	teb-8-100Gy	PC16	33955730	33216374	0.9782	33188562	0.977407	41.45×
	teb-8-100Gy	PC17	36147788	35443407	0.9805	35416106	0.979759	44.22×
	teb-8-100Gy	PC18	36109016	35638337	0.987	35608774	0.986146	44.47×
	teb-8-100Gy	PC19	35396660	35089926	0.9913	35066676	0.990678	43.8×
	teb-8-100Gy	PC20	33389774	33004539	0.9885	32976102	0.987611	41.18×
	teb-8-100Gy	PC21	36815988	36428166	0.9895	36400442	0.988713	45.45×
	teb-8-100Gy	PC22	35473508	34632087	0.9763	34582744	0.974889	43.23×
	teb-8-100Gy	PC23	32677164	32098367	0.9823	32078110	0.981668	40.06×
	teb-8-100Gy	PC24	33721146	32871457	0.9748	32845400	0.97403	41.01×
	WT-0Gy	E65	37867002	37376520	0.987	37355914	0.986503	46.57×
	WT-0Gy	E66	33074138	32790533	0.99141	32774755	0.990948	40.86×
	WT-0Gy	E67	35280418	35130050	0.99574	35113947	0.995281	43.79×
	WT-0Gy	E68	34278161	33972021	0.99111	33954044	0.990545	42.31×
	WT-200Gy	3-1	41376346	41244397	0.9968	41226324	0.996374	51.46×
	WT-200Gy	3-10	35949417	35783664	0.9954	35765278	0.994878	44.6×
	WT-200Gy	3-2	37571226	37200139	0.9901	37178554	0.989549	46.39×
	WT-200Gy	3-3	48784862	48333183	0.9907	48306910	0.990203	60.27×
	WT-200Gy	3-4	34913160	33940159	0.9721	33925461	0.97171	42.34×
	WT-200Gy	3-5	37637821	36167557	0.9609	36143235	0.96029	45.09×
	WT-200Gy	3-6	32961130	32822788	0.9958	32804334	0.995243	40.89×
	WT-200Gy	3-7	32525893	32266753	0.992	32255148	0.991676	40.28×
	WT-200Gy	3-8	55406227	55251090	0.9972	55232546	0.996865	68.94×
	WT-200Gy	3-9	35599573	35526106	0.9979	35504440	0.997328	44.28×
