# Supplementary material for: Manipulating alternative end-joining alters carbon-ion beam-induced genome mutation profiles in Arabidopsis thaliana
Source: DNA Res. 2025 May 31;32(4):dsaf014. doi: 10.1093/dnares/dsaf014 (PMC12231562; doi:10.1093/dnares/dsaf014)
Supplement: dsaf014_suppl_Supplementary_Table_S5 [file dsaf014_suppl_supplementary_table_s5.xlsx]

## Sheet: Sheet1
Table S5. Primers for genome resequencing verification
Primer	Sequence(5'-3')
P_1_F	GGGTTGACGGTTGATGGGAT
P_1_R	CACCTTTGGCCTGATGGGAT
P_6_F	GTCCTTCTTTGGTGCCTGGA
P_6_R	AGGTACAACAGACCGCCATG
P_15_F	TGGCTCATCGAGAATACGCC
P_15_R	TGGCAAGCCTCCATCTACTTG
P_14_F	TGTTATCATCAGGTTAACCTCGT
P_14_R	GCACGTCTTCTAACATGGAAGC
P_17_F	ACCCTCTTCTTTTCGCCATGT
P_17_R	CAAGTTCGGGTGAGGGACAA
P_20_F	GACCCAACCGCAATAGGTGA
P_20_R	TGGCTTGGTCTTCCACTTCC
P_21_F	GGTGGTTCTCTCTGTGGCTG
P_21_R	TCGGAGATGCAATTCCTGTCA
