# Supplementary material for: Manipulating alternative end-joining alters carbon-ion beam-induced genome mutation profiles in Arabidopsis thaliana
Source: DNA Res. 2025 May 31;32(4):dsaf014. doi: 10.1093/dnares/dsaf014 (PMC12231562; doi:10.1093/dnares/dsaf014)
Supplement: dsaf014_suppl_Supplementary_Table_S6 [file dsaf014_suppl_supplementary_table_s6.xlsx]

## Sheet: Sheet1
Table S6. KEGG and GO enrichment
KEGG/GO	group	ID	Description	BgRatio	pvalue	p.adjust	qvalue	gene ID	Count	Rich Factor
KEGG	C: teb-8 vs WT	ath03440	Homologous recombination - Arabidopsis thaliana (thale cress)	60/5528	0.000512473	0.0231324	0.0219627	AT4G21070/AT1G05490/AT1G20750/AT5G20850/AT4G19130	5	0.0833333
KEGG	C: teb-8 vs WT	ath00480	Glutathione metabolism - Arabidopsis thaliana (thale cress)	102/5528	0.000907154	0.0231324	0.0219627	AT1G53680/AT3G62760/AT3G27060/AT1G49860/AT4G02520/AT1G24280	6	0.0588235
KEGG	C: teb-8 vs WT	ath00909	Sesquiterpenoid and triterpenoid biosynthesis - Arabidopsis thaliana (thale cress)	23/5528	0.00202789	0.0344742	0.0327309	AT5G42600/AT4G13280/AT4G15370	3	0.130435
KEGG	C: teb-8 vs WT	ath04016	MAPK signaling pathway - plant - Arabidopsis thaliana (thale cress)	141/5528	0.0203186	0.259062	0.245962	AT5G49480/AT3G26830/AT1G75830/AT4G33720/AT2G41090	5	0.035461
KEGG	C: teb-8 vs WT	ath04626	Plant-pathogen interaction - Arabidopsis thaliana (thale cress)	212/5528	0.0305399	0.311507	0.295755	AT5G49480/AT3G17690/AT4G01010/AT4G33720/AT2G41090/AT1G76650	6	0.0283019
KEGG	C: teb-8 vs WT	ath00940	Phenylpropanoid biosynthesis - Arabidopsis thaliana (thale cress)	128/5528	0.0546356	0.464403	0.440919	AT5G15180/AT1G30760/AT2G18150/AT2G41480	4	0.03125
KEGG	C: teb-8 vs WT	ath04075	Plant hormone signal transduction - Arabidopsis thaliana (thale cress)	405/5528	0.0810401	0.531559	0.504679	AT5G49480/AT3G16360/AT5G47220/AT1G15580/AT1G16510/AT4G33720/AT2G41090/AT1G56150	8	0.0197531
KEGG	C: teb-8 vs WT	ath00073	Cutin, suberine and wax biosynthesis - Arabidopsis thaliana (thale cress)	43/5528	0.0833818	0.531559	0.504679	AT4G33790/AT1G63710	2	0.0465116
KEGG	C: teb-8 vs WT	ath00564	Glycerophospholipid metabolism - Arabidopsis thaliana (thale cress)	99/5528	0.0989903	0.560945	0.53258	AT3G15650/AT1G06520/AT1G73600	3	0.030303
KEGG	C: teb-8 vs WT	ath00052	Galactose metabolism - Arabidopsis thaliana (thale cress)	57/5528	0.13365	0.681616	0.647148	AT1G56600/AT4G01970	2	0.0350877
KEGG	C: teb-8 vs WT	ath03082	ATP-dependent chromatin remodeling - Arabidopsis thaliana (thale cress)	64/5528	0.160844	0.700448	0.665028	AT5G43500/AT2G18000	2	0.03125
KEGG	C: teb-8 vs WT	ath00240	Pyrimidine metabolism - Arabidopsis thaliana (thale cress)	65/5528	0.164811	0.700448	0.665028	AT3G27060/AT3G07800	2	0.0307692
KEGG	C: teb-8 vs WT	ath00999	Biosynthesis of various plant secondary metabolites - Arabidopsis thaliana (thale cress)	70/5528	0.184894	0.725355	0.688675	AT4G21760/AT5G56080	2	0.0285714
KEGG	C: teb-8 vs WT	ath04070	Phosphatidylinositol signaling system - Arabidopsis thaliana (thale cress)	77/5528	0.213558	0.756068	0.717836	AT5G49480/AT2G41090	2	0.025974
KEGG	C: teb-8 vs WT	ath01232	Nucleotide metabolism - Arabidopsis thaliana (thale cress)	84/5528	0.24263	0.756068	0.717836	AT3G27060/AT3G07800	2	0.0238095
KEGG	C: teb-8 vs WT	ath00908	Zeatin biosynthesis - Arabidopsis thaliana (thale cress)	32/5528	0.303683	0.756068	0.717836	AT2G36780	1	0.03125
KEGG	C: teb-8 vs WT	ath03430	Mismatch repair - Arabidopsis thaliana (thale cress)	32/5528	0.303683	0.756068	0.717836	AT4G19130	1	0.03125
KEGG	C: teb-8 vs WT	ath00220	Arginine biosynthesis - Arabidopsis thaliana (thale cress)	38/5528	0.349524	0.756068	0.717836	AT1G44180	1	0.0263158
KEGG	C: teb-8 vs WT	ath00130	Ubiquinone and other terpenoid-quinone biosynthesis - Arabidopsis thaliana (thale cress)	39/5528	0.35687	0.756068	0.717836	AT1G18870	1	0.025641
KEGG	C: teb-8 vs WT	ath03250	Viral life cycle - HIV-1 - Arabidopsis thaliana (thale cress)	39/5528	0.35687	0.756068	0.717836	AT1G08270	1	0.025641
KEGG	C: teb-8 vs WT	ath03018	RNA degradation - Arabidopsis thaliana (thale cress)	113/5528	0.363054	0.756068	0.717836	AT3G44260/AT1G61470	2	0.0176991
KEGG	C: teb-8 vs WT	ath00640	Propanoate metabolism - Arabidopsis thaliana (thale cress)	41/5528	0.371318	0.756068	0.717836	AT1G36180	1	0.0243902
KEGG	C: teb-8 vs WT	ath04712	Circadian rhythm - plant - Arabidopsis thaliana (thale cress)	41/5528	0.371318	0.756068	0.717836	AT1G56650	1	0.0243902
KEGG	C: teb-8 vs WT	ath00061	Fatty acid biosynthesis - Arabidopsis thaliana (thale cress)	43/5528	0.385447	0.756068	0.717836	AT1G36180	1	0.0232558
KEGG	C: teb-8 vs WT	ath00910	Nitrogen metabolism - Arabidopsis thaliana (thale cress)	43/5528	0.385447	0.756068	0.717836	AT1G08090	1	0.0232558
KEGG	C: teb-8 vs WT	ath03030	DNA replication - Arabidopsis thaliana (thale cress)	43/5528	0.385447	0.756068	0.717836	AT4G19130	1	0.0232558
KEGG	C: teb-8 vs WT	ath00270	Cysteine and methionine metabolism - Arabidopsis thaliana (thale cress)	124/5528	0.407224	0.760568	0.722108	AT5G65800/AT5G56080	2	0.016129
KEGG	C: teb-8 vs WT	ath04148	Efferocytosis - Arabidopsis thaliana (thale cress)	49/5528	0.425984	0.760568	0.722108	AT4G28950	1	0.0204082
KEGG	C: teb-8 vs WT	ath03410	Base excision repair - Arabidopsis thaliana (thale cress)	50/5528	0.43248	0.760568	0.722108	AT4G02390	1	0.02
KEGG	C: teb-8 vs WT	ath01110	Biosynthesis of secondary metabolites - Arabidopsis thaliana (thale cress)	1287/5528	0.481528	0.783895	0.744255	AT5G15180/AT1G18870/AT5G65800/AT1G44180/AT2G23400/AT5G42600/AT4G21760/AT1G36180/AT1G30760/AT1G06520/AT5G56080/AT2G18150/AT1G24280/AT2G41480/AT2G36780	15	0.011655
KEGG	C: teb-8 vs WT	ath00030	Pentose phosphate pathway - Arabidopsis thaliana (thale cress)	58/5528	0.481905	0.783895	0.744255	AT1G24280	1	0.0172414
KEGG	C: teb-8 vs WT	ath00900	Terpenoid backbone biosynthesis - Arabidopsis thaliana (thale cress)	61/5528	0.499327	0.783895	0.744255	AT2G23400	1	0.0163934
KEGG	C: teb-8 vs WT	ath02010	ABC transporters - Arabidopsis thaliana (thale cress)	68/5528	0.537766	0.783895	0.744255	AT1G15520	1	0.0147059
KEGG	C: teb-8 vs WT	ath01212	Fatty acid metabolism - Arabidopsis thaliana (thale cress)	70/5528	0.548205	0.783895	0.744255	AT1G36180	1	0.0142857
KEGG	C: teb-8 vs WT	ath00460	Cyanoamino acid metabolism - Arabidopsis thaliana (thale cress)	71/5528	0.553337	0.783895	0.744255	AT4G21760	1	0.0140845
KEGG	C: teb-8 vs WT	ath00561	Glycerolipid metabolism - Arabidopsis thaliana (thale cress)	71/5528	0.553337	0.783895	0.744255	AT1G06520	1	0.0140845
KEGG	C: teb-8 vs WT	ath00500	Starch and sucrose metabolism - Arabidopsis thaliana (thale cress)	172/5528	0.580019	0.799486	0.759058	AT1G02800/AT4G21760	2	0.0116279
KEGG	C: teb-8 vs WT	ath04145	Phagosome - Arabidopsis thaliana (thale cress)	83/5528	0.610624	0.806184	0.765417	AT4G28950	1	0.0120482
KEGG	C: teb-8 vs WT	ath03420	Nucleotide excision repair - Arabidopsis thaliana (thale cress)	85/5528	0.619442	0.806184	0.765417	AT4G19130	1	0.0117647
KEGG	C: teb-8 vs WT	ath04146	Peroxisome - Arabidopsis thaliana (thale cress)	88/5528	0.632301	0.806184	0.765417	AT4G33790	1	0.0113636
KEGG	C: teb-8 vs WT	ath00230	Purine metabolism - Arabidopsis thaliana (thale cress)	93/5528	0.65279	0.81159	0.77055	AT3G27060	1	0.0107527
KEGG	C: teb-8 vs WT	ath00620	Pyruvate metabolism - Arabidopsis thaliana (thale cress)	97/5528	0.668368	0.81159	0.77055	AT1G36180	1	0.0103093
KEGG	C: teb-8 vs WT	ath01210	2-Oxocarboxylic acid metabolism - Arabidopsis thaliana (thale cress)	103/5528	0.690455	0.818912	0.777501	AT1G44180	1	0.00970874
KEGG	C: teb-8 vs WT	ath00040	Pentose and glucuronate interconversions - Arabidopsis thaliana (thale cress)	108/5528	0.70775	0.820346	0.778863	AT3G27400	1	0.00925926
KEGG	C: teb-8 vs WT	ath01240	Biosynthesis of cofactors - Arabidopsis thaliana (thale cress)	236/5528	0.749968	0.849964	0.806983	AT1G64590/AT1G18870	2	0.00847458
KEGG	C: teb-8 vs WT	ath01100	Metabolic pathways - Arabidopsis thaliana (thale cress)	2410/5528	0.818041	0.896184	0.850866	AT1G64590/AT5G15180/AT1G53680/AT1G18870/AT5G65800/AT1G02800/AT1G44180/AT3G62760/AT1G56600/AT4G21760/AT1G63710/AT3G27060/AT1G36180/AT3G07800/AT3G27400/AT1G49860/AT1G30760/AT1G06520/AT5G56080/AT2G18150/AT4G02520/AT1G24280/AT4G01970/AT2G41480	24	0.00995851
KEGG	C: teb-8 vs WT	ath04144	Endocytosis - Arabidopsis thaliana (thale cress)	158/5528	0.836023	0.896184	0.850866	AT1G08270	1	0.00632911
KEGG	C: teb-8 vs WT	ath04120	Ubiquitin mediated proteolysis - Arabidopsis thaliana (thale cress)	162/5528	0.843468	0.896184	0.850866	AT2G18600	1	0.00617284
KEGG	C: teb-8 vs WT	ath03040	Spliceosome - Arabidopsis thaliana (thale cress)	217/5528	0.917663	0.955118	0.90682	AT5G45990	1	0.0046083
KEGG	C: teb-8 vs WT	ath01230	Biosynthesis of amino acids - Arabidopsis thaliana (thale cress)	244/5528	0.940081	0.95698	0.908588	AT1G44180	1	0.00409836
KEGG	C: teb-8 vs WT	ath01200	Carbon metabolism - Arabidopsis thaliana (thale cress)	272/5528	0.95698	0.95698	0.908588	AT1G24280	1	0.00367647
KEGG	R: teb-8 vs WT	ath04814	Motor proteins - Arabidopsis thaliana (thale cress)	98/5528	3.59e-07	2.08e-05	1.96e-05	AT5G02370/AT1G59540/AT2G37420/AT4G21270/AT2G28620/AT3G23670/AT1G72250/AT3G20150/AT4G05190/AT1G18370/AT3G19050	11	0.112245
KEGG	R: teb-8 vs WT	ath00909	Sesquiterpenoid and triterpenoid biosynthesis - Arabidopsis thaliana (thale cress)	23/5528	0.000439969	0.0127591	0.0120413	AT4G13280/AT4G15370/AT5G42600/AT5G24140	4	0.173913
KEGG	R: teb-8 vs WT	ath00999	Biosynthesis of various plant secondary metabolites - Arabidopsis thaliana (thale cress)	70/5528	0.000843528	0.0163082	0.0153907	AT5G28510/AT2G44460/AT3G62740/AT5G56080/AT5G61160/AT3G13610	6	0.0857143
KEGG	R: teb-8 vs WT	ath04626	Plant-pathogen interaction - Arabidopsis thaliana (thale cress)	212/5528	0.00671297	0.0847055	0.0799398	AT5G56580/AT1G76650/AT3G47480/AT2G46440/AT4G01010/AT4G34510/AT2G46430/AT2G38470/AT2G41090	9	0.0424528
KEGG	R: teb-8 vs WT	ath04016	MAPK signaling pathway - plant - Arabidopsis thaliana (thale cress)	141/5528	0.00730219	0.0847055	0.0799398	AT1G07430/AT2G29380/AT5G24770/AT5G59220/AT3G26830/AT2G38470/AT2G41090	7	0.0496454
KEGG	R: teb-8 vs WT	ath00950	Isoquinoline alkaloid biosynthesis - Arabidopsis thaliana (thale cress)	22/5528	0.0480663	0.464641	0.438499	AT4G28680/AT4G12290	2	0.0909091
KEGG	R: teb-8 vs WT	ath00500	Starch and sucrose metabolism - Arabidopsis thaliana (thale cress)	172/5528	0.0579343	0.480027	0.45302	AT1G02800/AT5G28510/AT2G44460/AT3G62740/AT1G35910/AT4G24260	6	0.0348837
KEGG	R: teb-8 vs WT	ath00480	Glutathione metabolism - Arabidopsis thaliana (thale cress)	102/5528	0.0813322	0.589659	0.556484	AT5G26220/AT2G29460/AT1G49860/AT1G02920	4	0.0392157
KEGG	R: teb-8 vs WT	ath00460	Cyanoamino acid metabolism - Arabidopsis thaliana (thale cress)	71/5528	0.105773	0.681649	0.643299	AT5G28510/AT2G44460/AT3G62740	3	0.0422535
KEGG	R: teb-8 vs WT	ath04120	Ubiquitin mediated proteolysis - Arabidopsis thaliana (thale cress)	162/5528	0.119132	0.690967	0.652093	AT4G33260/AT3G21850/AT1G50490/AT4G33270/AT2G18600	5	0.0308642
KEGG	R: teb-8 vs WT	ath00350	Tyrosine metabolism - Arabidopsis thaliana (thale cress)	41/5528	0.140646	0.73011	0.689033	AT4G28680/AT4G12290	2	0.0487805
KEGG	R: teb-8 vs WT	ath00073	Cutin, suberine and wax biosynthesis - Arabidopsis thaliana (thale cress)	43/5528	0.151808	0.73011	0.689033	AT1G63710/AT1G11600	2	0.0465116
KEGG	R: teb-8 vs WT	ath00430	Taurine and hypotaurine metabolism - Arabidopsis thaliana (thale cress)	11/5528	0.163645	0.73011	0.689033	AT1G19250	1	0.0909091
KEGG	R: teb-8 vs WT	ath04075	Plant hormone signal transduction - Arabidopsis thaliana (thale cress)	405/5528	0.202443	0.833939	0.78702	AT1G07430/AT2G29380/AT5G59220/AT5G13320/AT4G32280/AT1G56150/AT1G16510/AT5G57560/AT2G41090	9	0.0222222
KEGG	R: teb-8 vs WT	ath00330	Arginine and proline metabolism - Arabidopsis thaliana (thale cress)	54/5528	0.215674	0.833939	0.78702	AT4G35810/AT5G61160	2	0.037037
KEGG	R: teb-8 vs WT	ath00900	Terpenoid backbone biosynthesis - Arabidopsis thaliana (thale cress)	61/5528	0.257517	0.878065	0.828664	AT2G23410/AT3G14530	2	0.0327869
KEGG	R: teb-8 vs WT	ath00340	Histidine metabolism - Arabidopsis thaliana (thale cress)	19/5528	0.265741	0.878065	0.828664	AT2G32160	1	0.0526316
KEGG	R: teb-8 vs WT	ath02010	ABC transporters - Arabidopsis thaliana (thale cress)	68/5528	0.299515	0.878065	0.828664	AT1G66950/AT5G52860	2	0.0294118
KEGG	R: teb-8 vs WT	ath00270	Cysteine and methionine metabolism - Arabidopsis thaliana (thale cress)	124/5528	0.322258	0.878065	0.828664	AT5G56080/AT4G08040/AT4G26200	3	0.0241935
KEGG	R: teb-8 vs WT	ath01040	Biosynthesis of unsaturated fatty acids - Arabidopsis thaliana (thale cress)	25/5528	0.334131	0.878065	0.828664	AT3G02620	1	0.04
KEGG	R: teb-8 vs WT	ath00906	Carotenoid biosynthesis - Arabidopsis thaliana (thale cress)	29/5528	0.376185	0.878065	0.828664	AT3G14440	1	0.0344828
KEGG	R: teb-8 vs WT	ath00908	Zeatin biosynthesis - Arabidopsis thaliana (thale cress)	32/5528	0.405991	0.878065	0.828664	AT2G36780	1	0.03125
KEGG	R: teb-8 vs WT	ath00360	Phenylalanine metabolism - Arabidopsis thaliana (thale cress)	33/5528	0.415611	0.878065	0.828664	AT4G12290	1	0.030303
KEGG	R: teb-8 vs WT	ath00062	Fatty acid elongation - Arabidopsis thaliana (thale cress)	36/5528	0.443553	0.878065	0.828664	AT4G34510	1	0.0277778
KEGG	R: teb-8 vs WT	ath00100	Steroid biosynthesis - Arabidopsis thaliana (thale cress)	36/5528	0.443553	0.878065	0.828664	AT5G24140	1	0.0277778
KEGG	R: teb-8 vs WT	ath00960	Tropane, piperidine and pyridine alkaloid biosynthesis - Arabidopsis thaliana (thale cress)	36/5528	0.443553	0.878065	0.828664	AT4G12290	1	0.0277778
KEGG	R: teb-8 vs WT	ath00220	Arginine biosynthesis - Arabidopsis thaliana (thale cress)	38/5528	0.461444	0.878065	0.828664	AT1G44180	1	0.0263158
KEGG	R: teb-8 vs WT	ath00061	Fatty acid biosynthesis - Arabidopsis thaliana (thale cress)	43/5528	0.50372	0.878065	0.828664	AT3G02620	1	0.0232558
KEGG	R: teb-8 vs WT	ath00910	Nitrogen metabolism - Arabidopsis thaliana (thale cress)	43/5528	0.50372	0.878065	0.828664	AT1G08090	1	0.0232558
KEGG	R: teb-8 vs WT	ath01110	Biosynthesis of secondary metabolites - Arabidopsis thaliana (thale cress)	1287/5528	0.513479	0.878065	0.828664	AT5G28510/AT1G44180/AT4G28680/AT2G44460/AT5G58400/AT2G23410/AT5G42600/AT3G62740/AT3G14530/AT3G14440/AT5G56080/AT1G35910/AT4G08040/AT5G24140/AT4G12290/AT4G34510/AT2G36780/AT5G61160/AT4G26200/AT3G13610/AT4G33070	21	0.016317
KEGG	R: teb-8 vs WT	ath00040	Pentose and glucuronate interconversions - Arabidopsis thaliana (thale cress)	108/5528	0.522734	0.878065	0.828664	AT1G05650/AT4G02330	2	0.0185185
KEGG	R: teb-8 vs WT	ath00410	beta-Alanine metabolism - Arabidopsis thaliana (thale cress)	47/5528	0.535163	0.878065	0.828664	AT4G12290	1	0.0212766
KEGG	R: teb-8 vs WT	ath04130	SNARE interactions in vesicular transport - Arabidopsis thaliana (thale cress)	47/5528	0.535163	0.878065	0.828664	AT1G08560	1	0.0212766
KEGG	R: teb-8 vs WT	ath03018	RNA degradation - Arabidopsis thaliana (thale cress)	113/5528	0.547306	0.878065	0.828664	AT2G36660/AT1G61470	2	0.0176991
KEGG	R: teb-8 vs WT	ath04148	Efferocytosis - Arabidopsis thaliana (thale cress)	49/5528	0.550138	0.878065	0.828664	AT5G56580	1	0.0204082
KEGG	R: teb-8 vs WT	ath03020	RNA polymerase - Arabidopsis thaliana (thale cress)	52/5528	0.57171	0.878065	0.828664	AT2G15400	1	0.0192308
KEGG	R: teb-8 vs WT	ath00052	Galactose metabolism - Arabidopsis thaliana (thale cress)	57/5528	0.605413	0.878065	0.828664	AT4G01970	1	0.0175439
KEGG	R: teb-8 vs WT	ath03440	Homologous recombination - Arabidopsis thaliana (thale cress)	60/5528	0.624362	0.878065	0.828664	AT4G21070	1	0.0166667
KEGG	R: teb-8 vs WT	ath00520	Amino sugar and nucleotide sugar metabolism - Arabidopsis thaliana (thale cress)	133/5528	0.636688	0.878065	0.828664	AT1G56680/AT1G02730	2	0.0150376
KEGG	R: teb-8 vs WT	ath00380	Tryptophan metabolism - Arabidopsis thaliana (thale cress)	64/5528	0.648234	0.878065	0.828664	AT2G30750	1	0.015625
KEGG	R: teb-8 vs WT	ath03082	ATP-dependent chromatin remodeling - Arabidopsis thaliana (thale cress)	64/5528	0.648234	0.878065	0.828664	AT5G43500	1	0.015625
KEGG	R: teb-8 vs WT	ath00240	Pyrimidine metabolism - Arabidopsis thaliana (thale cress)	65/5528	0.653964	0.878065	0.828664	AT3G07800	1	0.0153846
KEGG	R: teb-8 vs WT	ath03083	Polycomb repressive complex - Arabidopsis thaliana (thale cress)	65/5528	0.653964	0.878065	0.828664	AT3G21850	1	0.0153846
KEGG	R: teb-8 vs WT	ath00260	Glycine, serine and threonine metabolism - Arabidopsis thaliana (thale cress)	70/5528	0.681257	0.878065	0.828664	AT4G12290	1	0.0142857
KEGG	R: teb-8 vs WT	ath01212	Fatty acid metabolism - Arabidopsis thaliana (thale cress)	70/5528	0.681257	0.878065	0.828664	AT3G02620	1	0.0142857
KEGG	R: teb-8 vs WT	ath04070	Phosphatidylinositol signaling system - Arabidopsis thaliana (thale cress)	77/5528	0.715926	0.90049	0.849828	AT2G41090	1	0.012987
KEGG	R: teb-8 vs WT	ath01232	Nucleotide metabolism - Arabidopsis thaliana (thale cress)	84/5528	0.746861	0.90049	0.849828	AT3G07800	1	0.0119048
KEGG	R: teb-8 vs WT	ath03420	Nucleotide excision repair - Arabidopsis thaliana (thale cress)	85/5528	0.751	0.90049	0.849828	AT2G15400	1	0.0117647
KEGG	R: teb-8 vs WT	ath01100	Metabolic pathways - Arabidopsis thaliana (thale cress)	2410/5528	0.760759	0.90049	0.849828	AT1G02800/AT1G63710/AT5G28510/AT1G44180/AT4G28680/AT5G26220/AT1G05650/AT4G01970/AT2G32160/AT4G35810/AT2G44460/AT5G58400/AT1G56680/AT1G19250/AT1G64590/AT3G62740/AT3G14530/AT3G02620/AT3G14440/AT5G56080/AT1G35910/AT4G24260/AT2G29460/AT4G08040/AT5G24140/AT4G12290/AT4G34510/AT5G61160/AT1G49860/AT1G02730/AT4G26200/AT2G30750/AT4G02330/AT4G33070/AT1G02920/AT3G07800	36	0.0149378
KEGG	R: teb-8 vs WT	ath01210	2-Oxocarboxylic acid metabolism - Arabidopsis thaliana (thale cress)	103/5528	0.815023	0.942808	0.889765	AT1G44180	1	0.00970874
KEGG	R: teb-8 vs WT	ath00010	Glycolysis / Gluconeogenesis - Arabidopsis thaliana (thale cress)	119/5528	0.85809	0.942808	0.889765	AT4G33070	1	0.00840336
KEGG	R: teb-8 vs WT	ath03015	mRNA surveillance pathway - Arabidopsis thaliana (thale cress)	119/5528	0.85809	0.942808	0.889765	AT2G36660	1	0.00840336
KEGG	R: teb-8 vs WT	ath03040	Spliceosome - Arabidopsis thaliana (thale cress)	217/5528	0.870786	0.942808	0.889765	AT5G45990/AT3G14700	2	0.00921659
KEGG	R: teb-8 vs WT	ath00940	Phenylpropanoid biosynthesis - Arabidopsis thaliana (thale cress)	128/5528	0.877787	0.942808	0.889765	AT5G58400	1	0.0078125
KEGG	R: teb-8 vs WT	ath00970	Aminoacyl-tRNA biosynthesis - Arabidopsis thaliana (thale cress)	199/5528	0.962735	0.982591	0.927309	AT1G17960	1	0.00502513
KEGG	R: teb-8 vs WT	ath04141	Protein processing in endoplasmic reticulum - Arabidopsis thaliana (thale cress)	219/5528	0.973408	0.982591	0.927309	AT3G21850	1	0.00456621
KEGG	R: teb-8 vs WT	ath01240	Biosynthesis of cofactors - Arabidopsis thaliana (thale cress)	236/5528	0.980059	0.982591	0.927309	AT1G64590	1	0.00423729
KEGG	R: teb-8 vs WT	ath01230	Biosynthesis of amino acids - Arabidopsis thaliana (thale cress)	244/5528	0.982591	0.982591	0.927309	AT1G44180	1	0.00409836
KEGG	C: lig4-4 vs WT	ath01230	Biosynthesis of amino acids - Arabidopsis thaliana (thale cress)	244/5528	0.00153861	0.0215406	0.0161959	AT1G07780/AT1G10070/AT3G47340	3	0.0122951
KEGG	C: lig4-4 vs WT	ath00290	Valine, leucine and isoleucine biosynthesis - Arabidopsis thaliana (thale cress)	21/5528	0.0225878	0.11815	0.0888348	AT1G10070	1	0.047619
KEGG	C: lig4-4 vs WT	ath00966	Glucosinolate biosynthesis - Arabidopsis thaliana (thale cress)	26/5528	0.0279027	0.11815	0.0888348	AT1G10070	1	0.0384615
KEGG	C: lig4-4 vs WT	ath00770	Pantothenate and CoA biosynthesis - Arabidopsis thaliana (thale cress)	34/5528	0.0363564	0.11815	0.0888348	AT1G10070	1	0.0294118
KEGG	C: lig4-4 vs WT	ath00250	Alanine, aspartate and glutamate metabolism - Arabidopsis thaliana (thale cress)	51/5528	0.0541174	0.11815	0.0888348	AT3G47340	1	0.0196078
KEGG	C: lig4-4 vs WT	ath00280	Valine, leucine and isoleucine degradation - Arabidopsis thaliana (thale cress)	52/5528	0.0551536	0.11815	0.0888348	AT1G10070	1	0.0192308
KEGG	C: lig4-4 vs WT	ath00400	Phenylalanine, tyrosine and tryptophan biosynthesis - Arabidopsis thaliana (thale cress)	56/5528	0.0592889	0.11815	0.0888348	AT1G07780	1	0.0178571
KEGG	C: lig4-4 vs WT	ath03082	ATP-dependent chromatin remodeling - Arabidopsis thaliana (thale cress)	64/5528	0.0675144	0.11815	0.0888348	AT5G43500	1	0.015625
KEGG	C: lig4-4 vs WT	ath00480	Glutathione metabolism - Arabidopsis thaliana (thale cress)	102/5528	0.105772	0.149465	0.11238	AT2G29420	1	0.00980392
KEGG	C: lig4-4 vs WT	ath01210	2-Oxocarboxylic acid metabolism - Arabidopsis thaliana (thale cress)	103/5528	0.106761	0.149465	0.11238	AT1G10070	1	0.00970874
KEGG	C: lig4-4 vs WT	ath00270	Cysteine and methionine metabolism - Arabidopsis thaliana (thale cress)	124/5528	0.127316	0.162039	0.121834	AT1G10070	1	0.00806452
KEGG	C: lig4-4 vs WT	ath01110	Biosynthesis of secondary metabolites - Arabidopsis thaliana (thale cress)	1287/5528	0.143097	0.166947	0.125524	AT1G07780/AT1G10070/AT3G47340	3	0.002331
KEGG	C: lig4-4 vs WT	ath01240	Biosynthesis of cofactors - Arabidopsis thaliana (thale cress)	236/5528	0.230412	0.232432	0.174761	AT1G10070	1	0.00423729
KEGG	C: lig4-4 vs WT	ath01100	Metabolic pathways - Arabidopsis thaliana (thale cress)	2410/5528	0.232432	0.232432	0.174761	AT1G07780/AT1G10070/AT2G29420/AT3G47340	4	0.00165975
KEGG	R: lig4-4 vs WT	ath03440	Homologous recombination - Arabidopsis thaliana (thale cress)	60/5528	0.000512473	0.0213181	0.0210078	AT4G21070/AT1G20750/AT5G20850/AT1G05490/AT4G02110	5	0.0833333
KEGG	R: lig4-4 vs WT	ath00480	Glutathione metabolism - Arabidopsis thaliana (thale cress)	102/5528	0.000907154	0.0213181	0.0210078	AT3G27060/AT1G02920/AT1G02930/AT1G17180/AT1G69930/AT5G02780	6	0.0588235
KEGG	R: lig4-4 vs WT	ath03082	ATP-dependent chromatin remodeling - Arabidopsis thaliana (thale cress)	64/5528	0.00551548	0.0864093	0.0851513	AT5G43500/AT5G59870/AT2G18000/AT3G54560	4	0.0625
KEGG	R: lig4-4 vs WT	ath00062	Fatty acid elongation - Arabidopsis thaliana (thale cress)	36/5528	0.0611147	0.51559	0.508084	AT4G34510/AT1G24470	2	0.0555556
KEGG	R: lig4-4 vs WT	ath03250	Viral life cycle - HIV-1 - Arabidopsis thaliana (thale cress)	39/5528	0.0703763	0.51559	0.508084	AT1G08270/AT2G34210	2	0.0512821
KEGG	R: lig4-4 vs WT	ath04016	MAPK signaling pathway - plant - Arabidopsis thaliana (thale cress)	141/5528	0.0726831	0.51559	0.508084	AT3G25250/AT2G30250/AT3G26830/AT2G19190	4	0.0283688
KEGG	R: lig4-4 vs WT	ath04712	Circadian rhythm - plant - Arabidopsis thaliana (thale cress)	41/5528	0.07679	0.51559	0.508084	AT1G22770/AT2G46790	2	0.0487805
KEGG	R: lig4-4 vs WT	ath03410	Base excision repair - Arabidopsis thaliana (thale cress)	50/5528	0.107703	0.605292	0.596481	AT1G08260/AT4G02390	2	0.04
KEGG	R: lig4-4 vs WT	ath00430	Taurine and hypotaurine metabolism - Arabidopsis thaliana (thale cress)	11/5528	0.116781	0.605292	0.596481	AT1G19250	1	0.0909091
KEGG	R: lig4-4 vs WT	ath04122	Sulfur relay system - Arabidopsis thaliana (thale cress)	13/5528	0.136522	0.605292	0.596481	AT2G45695	1	0.0769231
KEGG	R: lig4-4 vs WT	ath00240	Pyrimidine metabolism - Arabidopsis thaliana (thale cress)	65/5528	0.164811	0.605292	0.596481	AT3G07800/AT3G27060	2	0.0307692
KEGG	R: lig4-4 vs WT	ath03083	Polycomb repressive complex - Arabidopsis thaliana (thale cress)	65/5528	0.164811	0.605292	0.596481	AT3G21850/AT3G21860	2	0.0307692
KEGG	R: lig4-4 vs WT	ath00999	Biosynthesis of various plant secondary metabolites - Arabidopsis thaliana (thale cress)	70/5528	0.184894	0.605292	0.596481	AT3G60140/AT4G31970	2	0.0285714
KEGG	R: lig4-4 vs WT	ath01212	Fatty acid metabolism - Arabidopsis thaliana (thale cress)	70/5528	0.184894	0.605292	0.596481	AT1G36180/AT1G24470	2	0.0285714
KEGG	R: lig4-4 vs WT	ath00340	Histidine metabolism - Arabidopsis thaliana (thale cress)	19/5528	0.193178	0.605292	0.596481	AT2G32160	1	0.0526316
KEGG	R: lig4-4 vs WT	ath04626	Plant-pathogen interaction - Arabidopsis thaliana (thale cress)	212/5528	0.21326	0.62645	0.61733	AT2G30250/AT4G34510/AT3G17690/AT2G19190	4	0.0188679
KEGG	R: lig4-4 vs WT	ath01232	Nucleotide metabolism - Arabidopsis thaliana (thale cress)	84/5528	0.24263	0.642785	0.633428	AT3G07800/AT3G27060	2	0.0238095
KEGG	R: lig4-4 vs WT	ath01040	Biosynthesis of unsaturated fatty acids - Arabidopsis thaliana (thale cress)	25/5528	0.246173	0.642785	0.633428	AT1G24470	1	0.04
KEGG	R: lig4-4 vs WT	ath04120	Ubiquitin mediated proteolysis - Arabidopsis thaliana (thale cress)	162/5528	0.27283	0.670963	0.661195	AT3G21850/AT2G18600/AT3G21860	3	0.0185185
KEGG	R: lig4-4 vs WT	ath04075	Plant hormone signal transduction - Arabidopsis thaliana (thale cress)	405/5528	0.300648	0.670963	0.661195	AT5G57560/AT4G32280/AT5G13320/AT1G17380/AT1G75580/AT1G15580	6	0.0148148
KEGG	R: lig4-4 vs WT	ath00908	Zeatin biosynthesis - Arabidopsis thaliana (thale cress)	32/5528	0.303683	0.670963	0.661195	AT2G36780	1	0.03125
KEGG	R: lig4-4 vs WT	ath03018	RNA degradation - Arabidopsis thaliana (thale cress)	113/5528	0.363054	0.670963	0.661195	AT1G61470/AT1G27890	2	0.0176991
KEGG	R: lig4-4 vs WT	ath00640	Propanoate metabolism - Arabidopsis thaliana (thale cress)	41/5528	0.371318	0.670963	0.661195	AT1G36180	1	0.0243902
KEGG	R: lig4-4 vs WT	ath00920	Sulfur metabolism - Arabidopsis thaliana (thale cress)	42/5528	0.378422	0.670963	0.661195	AT5G09290	1	0.0238095
KEGG	R: lig4-4 vs WT	ath00061	Fatty acid biosynthesis - Arabidopsis thaliana (thale cress)	43/5528	0.385447	0.670963	0.661195	AT1G36180	1	0.0232558
KEGG	R: lig4-4 vs WT	ath00592	alpha-Linolenic acid metabolism - Arabidopsis thaliana (thale cress)	43/5528	0.385447	0.670963	0.661195	AT3G25760	1	0.0232558
KEGG	R: lig4-4 vs WT	ath03030	DNA replication - Arabidopsis thaliana (thale cress)	43/5528	0.385447	0.670963	0.661195	AT1G08260	1	0.0232558
KEGG	R: lig4-4 vs WT	ath00940	Phenylpropanoid biosynthesis - Arabidopsis thaliana (thale cress)	128/5528	0.422939	0.709934	0.699599	AT1G14540/AT1G14550	2	0.015625
KEGG	R: lig4-4 vs WT	ath03022	Basal transcription factors - Arabidopsis thaliana (thale cress)	55/5528	0.463888	0.745681	0.734826	AT1G27720	1	0.0181818
KEGG	R: lig4-4 vs WT	ath00860	Porphyrin metabolism - Arabidopsis thaliana (thale cress)	57/5528	0.475967	0.745681	0.734826	AT1G58300	1	0.0175439
KEGG	R: lig4-4 vs WT	ath00380	Tryptophan metabolism - Arabidopsis thaliana (thale cress)	64/5528	0.516171	0.752485	0.74153	AT2G30750	1	0.015625
KEGG	R: lig4-4 vs WT	ath02010	ABC transporters - Arabidopsis thaliana (thale cress)	68/5528	0.537766	0.752485	0.74153	AT1G27940	1	0.0147059
KEGG	R: lig4-4 vs WT	ath00460	Cyanoamino acid metabolism - Arabidopsis thaliana (thale cress)	71/5528	0.553337	0.752485	0.74153	AT3G60140	1	0.0140845
KEGG	R: lig4-4 vs WT	ath00500	Starch and sucrose metabolism - Arabidopsis thaliana (thale cress)	172/5528	0.580019	0.752485	0.74153	AT3G60140/AT1G35910	2	0.0116279
KEGG	R: lig4-4 vs WT	ath00195	Photosynthesis - Arabidopsis thaliana (thale cress)	77/5528	0.582947	0.752485	0.74153	AT5G45040	1	0.012987
KEGG	R: lig4-4 vs WT	ath04070	Phosphatidylinositol signaling system - Arabidopsis thaliana (thale cress)	77/5528	0.582947	0.752485	0.74153	AT5G09290	1	0.012987
KEGG	R: lig4-4 vs WT	ath00562	Inositol phosphate metabolism - Arabidopsis thaliana (thale cress)	79/5528	0.592382	0.752485	0.74153	AT5G09290	1	0.0126582
KEGG	R: lig4-4 vs WT	ath03420	Nucleotide excision repair - Arabidopsis thaliana (thale cress)	85/5528	0.619442	0.766152	0.754998	AT1G08260	1	0.0117647
KEGG	R: lig4-4 vs WT	ath00230	Purine metabolism - Arabidopsis thaliana (thale cress)	93/5528	0.65279	0.785333	0.7739	AT3G27060	1	0.0107527
KEGG	R: lig4-4 vs WT	ath00620	Pyruvate metabolism - Arabidopsis thaliana (thale cress)	97/5528	0.668368	0.785333	0.7739	AT1G36180	1	0.0103093
KEGG	R: lig4-4 vs WT	ath00040	Pentose and glucuronate interconversions - Arabidopsis thaliana (thale cress)	108/5528	0.70775	0.796192	0.784601	AT4G02330	1	0.00925926
KEGG	R: lig4-4 vs WT	ath04141	Protein processing in endoplasmic reticulum - Arabidopsis thaliana (thale cress)	219/5528	0.711491	0.796192	0.784601	AT3G21850/AT3G21860	2	0.00913242
KEGG	R: lig4-4 vs WT	ath00520	Amino sugar and nucleotide sugar metabolism - Arabidopsis thaliana (thale cress)	133/5528	0.780941	0.853586	0.84116	AT3G47540	1	0.0075188
KEGG	R: lig4-4 vs WT	ath04144	Endocytosis - Arabidopsis thaliana (thale cress)	158/5528	0.836023	0.893024	0.880024	AT1G08270	1	0.00632911
KEGG	R: lig4-4 vs WT	ath01100	Metabolic pathways - Arabidopsis thaliana (thale cress)	2410/5528	0.87884	0.904732	0.891561	AT3G07800/AT1G36180/AT3G27060/AT1G02920/AT1G19250/AT1G02930/AT4G34510/AT3G25760/AT3G47540/AT2G30750/AT1G17180/AT1G69930/AT5G02780/AT4G02330/AT1G14540/AT1G24470/AT3G60140/AT5G09290/AT2G32160/AT5G45040/AT1G35910/AT1G14550/AT1G58300	23	0.00954357
KEGG	R: lig4-4 vs WT	ath01110	Biosynthesis of secondary metabolites - Arabidopsis thaliana (thale cress)	1287/5528	0.885482	0.904732	0.891561	AT1G36180/AT4G34510/AT3G25760/AT2G36780/AT1G14540/AT1G24470/AT3G60140/AT4G31970/AT1G35910/AT1G14550/AT1G58300	11	0.00854701
KEGG	R: lig4-4 vs WT	ath03010	Ribosome - Arabidopsis thaliana (thale cress)	359/5528	0.918614	0.918614	0.905241	AT3G11120/AT3G48960	2	0.00557103
GO	C: teb-8 vs WT	GO:0009751	response to salicylic acid	427/25790	1.26277e-07	0.000111376	0.00010368	AT5G08760/AT1G65390/AT4G14400/AT4G31800/AT5G35735/AT1G51820/AT1G80840/AT2G25000/AT5G59670/AT4G23130/AT1G65486/AT4G21903/AT1G15520/AT5G44568/AT4G11000/AT4G39320/AT1G36622/AT4G23170/AT5G36920/AT5G54720	20	0.0468384
GO	C: teb-8 vs WT	GO:0006302	double-strand break repair	139/25790	3.3202e-05	0.0129456	0.012051	AT5G43500/AT4G02390/AT4G21070/AT3G07800/AT5G24280/AT1G20750/AT5G20850/AT3G52115/AT4G19130	9	0.0647482
GO	C: teb-8 vs WT	GO:0002237	response to molecule of bacterial origin	153/25790	7.02455e-05	0.0129456	0.012051	AT4G31800/AT5G35735/AT1G80840/AT2G25000/AT1G73805/AT4G11000/AT1G36622/AT4G23210/AT5G54720	9	0.0588235
GO	C: teb-8 vs WT	GO:0002213	defense response to insect	90/25790	7.9261e-05	0.0129456	0.012051	AT1G66100/AT3G44260/AT1G65390/AT5G44575/AT5G44568/AT2G29350/AT4G39830	7	0.0777778
GO	C: teb-8 vs WT	GO:0002831	regulation of response to biotic stimulus	233/25790	8.37394e-05	0.0129456	0.012051	AT1G66100/AT5G14930/AT1G70260/AT5G11410/AT4G14400/AT4G31800/AT3G26830/AT1G80840/AT5G47220/AT1G73805/AT4G39830	11	0.0472103
GO	C: teb-8 vs WT	GO:0002239	response to oomycetes	123/25790	8.80652e-05	0.0129456	0.012051	AT5G14930/AT1G70260/AT4G14400/AT5G20230/AT1G73805/AT4G02520/AT1G15520/AT1G56650	8	0.0650407
GO	C: teb-8 vs WT	GO:0032101	regulation of response to external stimulus	248/25790	0.000145212	0.0182967	0.0170324	AT1G66100/AT5G14930/AT1G70260/AT5G11410/AT4G14400/AT4G31800/AT3G26830/AT1G80840/AT5G47220/AT1G73805/AT4G39830	11	0.0443548
GO	R: teb-8 vs WT	GO:1903047	mitotic cell cycle process	204/25790	2.4785e-14	2.57021e-11	2.12108e-11	AT2G17620/AT2G45490/AT5G15510/AT5G05510/AT1G16330/AT2G25880/AT2G33560/AT4G22860/AT2G38620/AT1G76310/AT3G58650/AT3G11520/AT2G26760/AT1G20610/AT1G03780/AT1G44110/AT2G37420/AT5G06150/AT2G28620/AT3G23670/AT5G60930/AT1G50490/AT1G76540/AT3G19050/AT1G02730	25	0.122549
GO	R: teb-8 vs WT	GO:0000278	mitotic cell cycle	272/25790	5.87801e-14	3.04775e-11	2.51517e-11	AT2G17620/AT2G45490/AT5G15510/AT5G05510/AT1G16330/AT2G25880/AT2G33560/AT4G22860/AT2G38620/AT1G76310/AT4G21820/AT3G58650/AT3G11520/AT2G26760/AT1G20610/AT1G63100/AT1G03780/AT1G44110/AT2G37420/AT5G06150/AT3G21850/AT2G28620/AT3G23670/AT5G60930/AT1G50490/AT1G76540/AT3G19050/AT1G02730	28	0.102941
GO	R: teb-8 vs WT	GO:0007017	microtubule-based process	251/25790	4.08991e-13	1.41375e-10	1.1667e-10	AT2G44190/AT2G45490/AT5G15510/AT2G25880/AT5G02370/AT4G22860/AT4G21820/AT3G58650/AT1G75640/AT4G15830/AT1G03780/AT5G51600/AT1G59540/AT3G60840/AT2G37420/AT5G67270/AT4G21270/AT4G14330/AT2G28620/AT3G23670/AT5G60930/AT1G72250/AT3G20150/AT4G05190/AT1G18370/AT3G19050	26	0.103586
GO	R: teb-8 vs WT	GO:0000910	cytokinesis	202/25790	9.89389e-12	2.56499e-09	2.11677e-09	AT1G11220/AT2G45490/AT2G26180/AT2G25880/AT3G02120/AT5G56580/AT2G37390/AT3G63430/AT3G58650/AT1G72670/AT4G31840/AT5G51600/AT1G53140/AT3G03130/AT2G28620/AT3G23670/AT2G16850/AT1G72250/AT1G18370/AT4G33400/AT3G19050/AT1G02730	22	0.108911
GO	R: teb-8 vs WT	GO:0007018	microtubule-based movement	63/25790	5.54579e-11	1.1502e-08	9.49206e-09	AT5G02370/AT1G59540/AT2G37420/AT4G21270/AT4G14330/AT2G28620/AT3G23670/AT5G60930/AT1G72250/AT3G20150/AT4G05190/AT1G18370/AT3G19050	13	0.206349
GO	R: teb-8 vs WT	GO:0007051	spindle organization	67/25790	1.26165e-10	2.18056e-08	1.79952e-08	AT2G44190/AT2G45490/AT5G15510/AT2G25880/AT4G22860/AT4G21820/AT1G03780/AT2G37420/AT5G67270/AT4G21270/AT2G28620/AT5G60930/AT4G05190	13	0.19403
GO	R: teb-8 vs WT	GO:0002237	response to molecule of bacterial origin	153/25790	2.1533e-10	3.18996e-08	2.63253e-08	AT1G53625/AT1G21240/AT1G36622/AT2G32680/AT1G33760/AT4G23220/AT1G73805/AT2G32140/AT1G26420/AT5G52750/AT5G41750/AT5G54720/AT1G80840/AT5G26920/AT4G14365/AT2G46430/AT2G18690/AT3G50930	18	0.117647
GO	R: teb-8 vs WT	GO:0000226	microtubule cytoskeleton organization	199/25790	3.7105e-10	4.80974e-08	3.96926e-08	AT2G44190/AT2G45490/AT5G15510/AT2G25880/AT4G22860/AT4G21820/AT3G58650/AT1G75640/AT4G15830/AT1G03780/AT5G51600/AT3G60840/AT2G37420/AT5G67270/AT4G21270/AT2G28620/AT3G23670/AT5G60930/AT4G05190/AT3G19050	20	0.100503
GO	R: teb-8 vs WT	GO:0051338	regulation of transferase activity	74/25790	4.65862e-10	5.36777e-08	4.42978e-08	AT2G17620/AT5G15510/AT1G16330/AT4G22860/AT1G76310/AT3G11520/AT2G26760/AT1G20610/AT1G03780/AT1G44110/AT5G06150/AT4G33260/AT4G33270	13	0.175676
GO	R: teb-8 vs WT	GO:0009751	response to salicylic acid	427/25790	2.55359e-09	2.64807e-07	2.18534e-07	AT5G54610/AT1G53625/AT1G21240/AT1G36622/AT5G24110/AT1G33760/AT4G23220/AT2G32140/AT1G26420/AT5G52750/AT5G41750/AT1G44830/AT4G23130/AT2G46400/AT5G08760/AT5G54720/AT1G80840/AT1G65500/AT3G56400/AT4G14400/AT4G14365/AT2G46430/AT2G18690/AT3G50930/AT1G21250/AT5G54710/AT4G34950/AT3G50480	28	0.0655738
GO	R: teb-8 vs WT	GO:0051726	regulation of cell cycle	248/25790	3.10718e-09	2.92922e-07	2.41736e-07	AT2G17620/AT2G45490/AT5G15510/AT5G05510/AT1G16330/AT2G25880/AT2G33560/AT4G22860/AT2G38620/AT1G76310/AT1G72670/AT3G11520/AT2G26760/AT1G20610/AT1G63100/AT1G03780/AT1G44110/AT5G06150/AT3G21850/AT1G50490/AT1G76540	21	0.0846774
GO	R: teb-8 vs WT	GO:0044772	mitotic cell cycle phase transition	87/25790	3.7086e-09	3.20485e-07	2.64482e-07	AT2G17620/AT5G05510/AT1G16330/AT2G33560/AT2G38620/AT1G76310/AT3G11520/AT2G26760/AT1G20610/AT1G44110/AT5G06150/AT1G50490/AT1G76540	13	0.149425
GO	R: teb-8 vs WT	GO:0043549	regulation of kinase activity	58/25790	4.40139e-09	3.26017e-07	2.69048e-07	AT2G17620/AT5G15510/AT1G16330/AT4G22860/AT1G76310/AT3G11520/AT2G26760/AT1G20610/AT1G03780/AT1G44110/AT5G06150	11	0.189655
GO	R: teb-8 vs WT	GO:0045859	regulation of protein kinase activity	58/25790	4.40139e-09	3.26017e-07	2.69048e-07	AT2G17620/AT5G15510/AT1G16330/AT4G22860/AT1G76310/AT3G11520/AT2G26760/AT1G20610/AT1G03780/AT1G44110/AT5G06150	11	0.189655
GO	R: teb-8 vs WT	GO:1902850	microtubule cytoskeleton organization involved in mitosis	34/25790	4.93236e-09	3.40991e-07	2.81404e-07	AT2G45490/AT5G15510/AT2G25880/AT4G22860/AT3G58650/AT1G03780/AT2G37420/AT2G28620/AT5G60930	9	0.264706
GO	R: teb-8 vs WT	GO:0031399	regulation of protein modification process	118/25790	1.98468e-08	1.28632e-06	1.06154e-06	AT2G17620/AT5G15510/AT1G16330/AT4G22860/AT1G76310/AT3G11520/AT2G26760/AT1G20610/AT1G03780/AT1G44110/AT5G06150/AT4G33260/AT4G33270/AT4G21070	14	0.118644
GO	R: teb-8 vs WT	GO:0001666	response to hypoxia	342/25790	4.35007e-08	2.56073e-06	2.11326e-06	AT3G46090/AT1G05880/AT1G53625/AT1G36622/AT1G57630/AT1G69890/AT1G19250/AT1G66090/AT1G26420/AT1G76650/AT2G46400/AT1G26380/AT3G56400/AT1G19020/AT5G26920/AT5G25250/AT1G72900/AT4G27280/AT1G35140/AT2G18690/AT5G57560/AT4G33070/AT2G41090	23	0.0672515
GO	R: teb-8 vs WT	GO:0007052	mitotic spindle organization	31/25790	4.48002e-08	2.56073e-06	2.11326e-06	AT2G45490/AT5G15510/AT2G25880/AT4G22860/AT1G03780/AT2G37420/AT2G28620/AT5G60930	8	0.258065
GO	R: teb-8 vs WT	GO:0001932	regulation of protein phosphorylation	72/25790	4.6918e-08	2.56073e-06	2.11326e-06	AT2G17620/AT5G15510/AT1G16330/AT4G22860/AT1G76310/AT3G11520/AT2G26760/AT1G20610/AT1G03780/AT1G44110/AT5G06150	11	0.152778
GO	R: teb-8 vs WT	GO:0071456	cellular response to hypoxia	241/25790	5.53673e-08	2.87079e-06	2.36914e-06	AT3G46090/AT1G05880/AT1G57630/AT1G69890/AT1G19250/AT1G66090/AT1G76650/AT2G46400/AT1G26380/AT3G56400/AT1G19020/AT5G26920/AT5G25250/AT1G72900/AT4G27280/AT1G35140/AT5G57560/AT4G33070/AT2G41090	19	0.0788382
GO	R: teb-8 vs WT	GO:0036294	cellular response to decreased oxygen levels	243/25790	6.31317e-08	2.9758e-06	2.45579e-06	AT3G46090/AT1G05880/AT1G57630/AT1G69890/AT1G19250/AT1G66090/AT1G76650/AT2G46400/AT1G26380/AT3G56400/AT1G19020/AT5G26920/AT5G25250/AT1G72900/AT4G27280/AT1G35140/AT5G57560/AT4G33070/AT2G41090	19	0.0781893
GO	R: teb-8 vs WT	GO:0071453	cellular response to oxygen levels	243/25790	6.31317e-08	2.9758e-06	2.45579e-06	AT3G46090/AT1G05880/AT1G57630/AT1G69890/AT1G19250/AT1G66090/AT1G76650/AT2G46400/AT1G26380/AT3G56400/AT1G19020/AT5G26920/AT5G25250/AT1G72900/AT4G27280/AT1G35140/AT5G57560/AT4G33070/AT2G41090	19	0.0781893
GO	R: teb-8 vs WT	GO:0036293	response to decreased oxygen levels	352/25790	7.35111e-08	3.20752e-06	2.64702e-06	AT3G46090/AT1G05880/AT1G53625/AT1G36622/AT1G57630/AT1G69890/AT1G19250/AT1G66090/AT1G26420/AT1G76650/AT2G46400/AT1G26380/AT3G56400/AT1G19020/AT5G26920/AT5G25250/AT1G72900/AT4G27280/AT1G35140/AT2G18690/AT5G57560/AT4G33070/AT2G41090	23	0.0653409
GO	R: teb-8 vs WT	GO:0044770	cell cycle phase transition	111/25790	7.45051e-08	3.20752e-06	2.64702e-06	AT2G17620/AT5G05510/AT1G16330/AT2G33560/AT2G38620/AT1G76310/AT3G11520/AT2G26760/AT1G20610/AT1G44110/AT5G06150/AT1G50490/AT1G76540	13	0.117117
GO	R: teb-8 vs WT	GO:0070482	response to oxygen levels	353/25790	7.73851e-08	3.20752e-06	2.64702e-06	AT3G46090/AT1G05880/AT1G53625/AT1G36622/AT1G57630/AT1G69890/AT1G19250/AT1G66090/AT1G26420/AT1G76650/AT2G46400/AT1G26380/AT3G56400/AT1G19020/AT5G26920/AT5G25250/AT1G72900/AT4G27280/AT1G35140/AT2G18690/AT5G57560/AT4G33070/AT2G41090	23	0.0651558
GO	R: teb-8 vs WT	GO:0007059	chromosome segregation	153/25790	8.27893e-08	3.20752e-06	2.64702e-06	AT2G44190/AT1G53490/AT5G15510/AT5G05510/AT2G33560/AT4G22860/AT1G03780/AT2G37420/AT5G67270/AT4G21270/AT2G28620/AT5G60930/AT1G50490/AT4G05190/AT3G23890	15	0.0980392
GO	R: teb-8 vs WT	GO:0042325	regulation of phosphorylation	76/25790	8.35131e-08	3.20752e-06	2.64702e-06	AT2G17620/AT5G15510/AT1G16330/AT4G22860/AT1G76310/AT3G11520/AT2G26760/AT1G20610/AT1G03780/AT1G44110/AT5G06150	11	0.144737
GO	R: teb-8 vs WT	GO:0009627	systemic acquired resistance	135/25790	1.10805e-07	4.10375e-06	3.38664e-06	AT1G36622/AT4G23220/AT1G73805/AT1G19250/AT1G26420/AT5G52750/AT5G13320/AT3G56400/AT5G26920/AT4G14365/AT2G18690/AT3G26830/AT2G38470/AT4G12470	14	0.103704
GO	R: teb-8 vs WT	GO:0051225	spindle assembly	49/25790	1.53231e-07	5.47933e-06	4.52185e-06	AT2G44190/AT5G15510/AT4G22860/AT1G03780/AT2G37420/AT5G67270/AT4G21270/AT2G28620/AT4G05190	9	0.183673
GO	R: teb-8 vs WT	GO:0007010	cytoskeleton organization	339/25790	1.59202e-07	5.50309e-06	4.54145e-06	AT2G44190/AT2G45490/AT5G15510/AT2G25880/AT1G78430/AT3G55660/AT4G22860/AT4G21820/AT3G58650/AT1G75640/AT4G15830/AT1G03780/AT5G51600/AT3G60840/AT2G37420/AT5G67270/AT4G21270/AT2G28620/AT3G23670/AT5G60930/AT4G05190/AT3G19050	22	0.0648968
GO	R: teb-8 vs WT	GO:0098813	nuclear chromosome segregation	107/25790	3.81974e-07	1.27777e-05	1.05448e-05	AT1G53490/AT5G15510/AT5G05510/AT2G33560/AT4G22860/AT1G03780/AT2G37420/AT4G21270/AT2G28620/AT5G60930/AT1G50490/AT3G23890	12	0.11215
GO	R: teb-8 vs WT	GO:0061640	cytoskeleton-dependent cytokinesis	74/25790	6.27731e-07	2.03424e-05	1.67877e-05	AT2G26180/AT5G56580/AT3G63430/AT1G72670/AT2G28620/AT3G23670/AT1G72250/AT4G33400/AT3G19050/AT1G02730	10	0.135135
GO	R: teb-8 vs WT	GO:0000280	nuclear division	187/25790	1.11839e-06	3.49123e-05	2.88116e-05	AT2G33793/AT1G53490/AT5G15510/AT5G05510/AT2G33560/AT4G22860/AT5G56580/AT1G03780/AT5G51600/AT2G37420/AT4G21270/AT2G28620/AT3G23670/AT3G23890/AT5G48720	15	0.0802139
GO	R: teb-8 vs WT	GO:0000079	regulation of cyclin-dependent protein serine/threonine kinase activity	46/25790	1.17833e-06	3.49123e-05	2.88116e-05	AT2G17620/AT1G16330/AT1G76310/AT3G11520/AT2G26760/AT1G20610/AT1G44110/AT5G06150	8	0.173913
GO	R: teb-8 vs WT	GO:1904029	regulation of cyclin-dependent protein kinase activity	46/25790	1.17833e-06	3.49123e-05	2.88116e-05	AT2G17620/AT1G16330/AT1G76310/AT3G11520/AT2G26760/AT1G20610/AT1G44110/AT5G06150	8	0.173913
GO	R: teb-8 vs WT	GO:0019220	regulation of phosphate metabolic process	100/25790	1.41925e-06	3.9869e-05	3.29021e-05	AT2G17620/AT5G15510/AT1G16330/AT4G22860/AT1G76310/AT3G11520/AT2G26760/AT1G20610/AT1G03780/AT1G44110/AT5G06150	11	0.11
GO	R: teb-8 vs WT	GO:0000819	sister chromatid segregation	63/25790	1.42252e-06	3.9869e-05	3.29021e-05	AT5G15510/AT5G05510/AT2G33560/AT4G22860/AT1G03780/AT2G37420/AT2G28620/AT1G50490/AT3G23890	9	0.142857
GO	R: teb-8 vs WT	GO:0051174	regulation of phosphorus metabolic process	101/25790	1.56804e-06	4.2791e-05	3.53135e-05	AT2G17620/AT5G15510/AT1G16330/AT4G22860/AT1G76310/AT3G11520/AT2G26760/AT1G20610/AT1G03780/AT1G44110/AT5G06150	11	0.108911
GO	R: teb-8 vs WT	GO:0071900	regulation of protein serine/threonine kinase activity	48/25790	1.65284e-06	4.39487e-05	3.62689e-05	AT2G17620/AT1G16330/AT1G76310/AT3G11520/AT2G26760/AT1G20610/AT1G44110/AT5G06150	8	0.166667
GO	R: teb-8 vs WT	GO:0050790	regulation of catalytic activity	224/25790	2.2863e-06	5.92724e-05	4.89149e-05	AT2G17620/AT5G15510/AT1G16330/AT4G22860/AT1G76310/AT3G11520/AT2G26760/AT1G20610/AT1G03780/AT1G44110/AT5G06150/AT4G25250/AT4G33260/AT5G62340/AT4G33270/AT1G73330	16	0.0714286
GO	R: teb-8 vs WT	GO:0090307	mitotic spindle assembly	16/25790	5.89528e-06	0.000149108	0.000123052	AT5G15510/AT4G22860/AT1G03780/AT2G37420/AT2G28620	5	0.3125
GO	R: teb-8 vs WT	GO:0065009	regulation of molecular function	244/25790	6.84816e-06	0.000169084	0.000139538	AT2G17620/AT5G15510/AT1G16330/AT4G22860/AT1G76310/AT3G11520/AT2G26760/AT1G20610/AT1G03780/AT1G44110/AT5G06150/AT4G25250/AT4G33260/AT5G62340/AT4G33270/AT1G73330	16	0.0655738
GO	R: teb-8 vs WT	GO:0031401	positive regulation of protein modification process	29/25790	9.22426e-06	0.000222455	0.000183582	AT5G15510/AT4G22860/AT1G03780/AT4G33260/AT4G33270/AT4G21070	6	0.206897
GO	R: teb-8 vs WT	GO:0048285	organelle fission	226/25790	1.14473e-05	0.000269791	0.000222646	AT2G33793/AT1G53490/AT5G15510/AT5G05510/AT2G33560/AT4G22860/AT5G56580/AT1G03780/AT5G51600/AT2G37420/AT4G21270/AT2G28620/AT3G23670/AT3G23890/AT5G48720	15	0.0663717
GO	R: teb-8 vs WT	GO:0051246	regulation of protein metabolic process	349/25790	1.41279e-05	0.00032557	0.000268678	AT3G30720/AT2G17620/AT1G05880/AT5G15510/AT1G16330/AT1G61470/AT4G22860/AT1G76310/AT3G11520/AT2G26760/AT1G20610/AT1G03780/AT1G44110/AT5G06150/AT4G33260/AT4G33270/AT1G73330/AT4G21070/AT5G60250	19	0.0544413
GO	R: teb-8 vs WT	GO:0010564	regulation of cell cycle process	152/25790	1.54788e-05	0.000348945	0.000287969	AT2G45490/AT5G15510/AT5G05510/AT2G25880/AT2G33560/AT4G22860/AT2G38620/AT1G72670/AT1G63100/AT1G03780/AT1G50490/AT1G76540	12	0.0789474
GO	R: teb-8 vs WT	GO:0051347	positive regulation of transferase activity	21/25790	2.55547e-05	0.000563834	0.000465307	AT5G15510/AT4G22860/AT1G03780/AT4G33260/AT4G33270	5	0.238095
GO	R: teb-8 vs WT	GO:0000911	cytokinesis by cell plate formation	69/25790	2.66031e-05	0.000574737	0.000474305	AT3G58650/AT5G51600/AT1G53140/AT2G28620/AT3G23670/AT1G18370/AT3G19050/AT1G02730	8	0.115942
GO	R: teb-8 vs WT	GO:0000070	mitotic sister chromatid segregation	52/25790	3.19231e-05	0.000675597	0.00055754	AT5G15510/AT5G05510/AT2G33560/AT4G22860/AT1G03780/AT2G37420/AT2G28620	7	0.134615
GO	R: teb-8 vs WT	GO:0032101	regulation of response to external stimulus	248/25790	3.40064e-05	0.000705293	0.000582046	AT1G21240/AT1G66100/AT2G32680/AT4G12735/AT1G73805/AT5G48850/AT5G13320/AT1G44830/AT2G29460/AT1G80840/AT5G25440/AT3G56400/AT4G14400/AT5G26920/AT3G26830	15	0.0604839
GO	R: teb-8 vs WT	GO:0010374	stomatal complex development	94/25790	3.97035e-05	0.000807304	0.000666232	AT1G11220/AT2G38160/AT5G01910/AT3G02120/AT2G38620/AT2G37390/AT1G75640/AT5G66230/AT3G20940	9	0.0957447
GO	R: teb-8 vs WT	GO:0002831	regulation of response to biotic stimulus	233/25790	6.62682e-05	0.00132154	0.00109061	AT1G21240/AT1G66100/AT2G32680/AT4G12735/AT1G73805/AT5G13320/AT1G44830/AT2G29460/AT1G80840/AT5G25440/AT3G56400/AT4G14400/AT5G26920/AT3G26830	14	0.0600858
GO	R: teb-8 vs WT	GO:0032506	cytokinetic process	15/25790	0.000107176	0.002097	0.00173056	AT2G26180/AT1G72670/AT4G31840/AT3G23670	4	0.266667
GO	R: teb-8 vs WT	GO:0051247	positive regulation of protein metabolic process	109/25790	0.000126485	0.00242899	0.00200453	AT3G30720/AT1G05880/AT5G15510/AT4G22860/AT1G03780/AT4G33260/AT4G33270/AT4G21070/AT5G60250	9	0.0825688
GO	R: teb-8 vs WT	GO:0140014	mitotic nuclear division	66/25790	0.000150694	0.00284126	0.00234477	AT5G15510/AT5G05510/AT2G33560/AT4G22860/AT1G03780/AT2G37420/AT2G28620	7	0.106061
GO	R: teb-8 vs WT	GO:0051276	chromosome organization	222/25790	0.000154756	0.00286575	0.00236497	AT3G20840/AT3G48900/AT1G66050/AT1G53490/AT5G15510/AT5G05510/AT2G33560/AT4G22860/AT1G03780/AT2G37420/AT2G28620/AT1G50490/AT3G23890	13	0.0585586
GO	R: teb-8 vs WT	GO:0000302	response to reactive oxygen species	169/25790	0.000197734	0.00359737	0.00296875	AT1G66950/AT4G11170/AT5G24110/AT2G41730/AT3G10930/AT3G56400/AT4G21830/AT1G19020/AT3G28580/AT4G23140/AT3G13610	11	0.0650888
GO	R: teb-8 vs WT	GO:0007346	regulation of mitotic cell cycle	73/25790	0.000283987	0.00507749	0.00419023	AT5G05510/AT2G33560/AT2G38620/AT1G63100/AT3G21850/AT1G50490/AT1G76540	7	0.0958904
GO	R: teb-8 vs WT	GO:1903046	meiotic cell cycle process	303/25790	0.00031232	0.00548942	0.00453017	AT1G11220/AT2G33793/AT1G53490/AT3G02120/AT5G56580/AT2G37390/AT4G21820/AT3G03130/AT4G21270/AT3G23670/AT2G16850/AT1G72250/AT4G33400/AT3G23890/AT5G48720	15	0.049505
GO	R: teb-8 vs WT	GO:0010120	camalexin biosynthetic process	20/25790	0.000354996	0.00594267	0.00490421	AT2G29460/AT3G56400/AT3G26830/AT2G38470	4	0.2
GO	R: teb-8 vs WT	GO:0052317	camalexin metabolic process	20/25790	0.000354996	0.00594267	0.00490421	AT2G29460/AT3G56400/AT3G26830/AT2G38470	4	0.2
GO	R: teb-8 vs WT	GO:0031349	positive regulation of defense response	125/25790	0.000355299	0.00594267	0.00490421	AT1G21240/AT2G32680/AT1G73805/AT5G13320/AT4G11890/AT2G29460/AT5G25440/AT3G56400/AT4G14400	9	0.072
GO	R: teb-8 vs WT	GO:0009403	toxin biosynthetic process	21/25790	0.000432512	0.00669425	0.00552446	AT2G29460/AT3G56400/AT3G26830/AT2G38470	4	0.190476
GO	R: teb-8 vs WT	GO:0009700	indole phytoalexin biosynthetic process	21/25790	0.000432512	0.00669425	0.00552446	AT2G29460/AT3G56400/AT3G26830/AT2G38470	4	0.190476
GO	R: teb-8 vs WT	GO:0046217	indole phytoalexin metabolic process	21/25790	0.000432512	0.00669425	0.00552446	AT2G29460/AT3G56400/AT3G26830/AT2G38470	4	0.190476
GO	R: teb-8 vs WT	GO:0052314	phytoalexin metabolic process	21/25790	0.000432512	0.00669425	0.00552446	AT2G29460/AT3G56400/AT3G26830/AT2G38470	4	0.190476
GO	R: teb-8 vs WT	GO:0052315	phytoalexin biosynthetic process	21/25790	0.000432512	0.00669425	0.00552446	AT2G29460/AT3G56400/AT3G26830/AT2G38470	4	0.190476
GO	R: teb-8 vs WT	GO:0033043	regulation of organelle organization	160/25790	0.000526458	0.00802848	0.00662554	AT1G66050/AT5G15510/AT5G05510/AT1G78430/AT3G55660/AT2G33560/AT4G22860/AT1G03780/AT5G67270/AT1G50490	10	0.0625
GO	R: teb-8 vs WT	GO:0060236	regulation of mitotic spindle organization	10/25790	0.000578009	0.00856279	0.00706649	AT5G15510/AT4G22860/AT1G03780	3	0.3
GO	R: teb-8 vs WT	GO:0090224	regulation of spindle organization	10/25790	0.000578009	0.00856279	0.00706649	AT5G15510/AT4G22860/AT1G03780	3	0.3
GO	R: teb-8 vs WT	GO:0010112	regulation of systemic acquired resistance	23/25790	0.000622502	0.00909204	0.00750325	AT1G73805/AT5G13320/AT5G26920/AT3G26830	4	0.173913
GO	R: teb-8 vs WT	GO:0051321	meiotic cell cycle	330/25790	0.000757069	0.0109039	0.00899849	AT1G11220/AT2G33793/AT1G53490/AT3G02120/AT5G56580/AT2G37390/AT4G21820/AT3G03130/AT4G21270/AT3G23670/AT2G16850/AT1G72250/AT4G33400/AT3G23890/AT5G48720	15	0.0454545
GO	R: teb-8 vs WT	GO:1901875	positive regulation of post-translational protein modification	11/25790	0.000784492	0.0111441	0.00919671	AT4G33260/AT4G33270/AT4G21070	3	0.272727
GO	R: teb-8 vs WT	GO:0002833	positive regulation of response to biotic stimulus	113/25790	0.000836898	0.0117279	0.0096785	AT1G21240/AT2G32680/AT1G73805/AT5G13320/AT2G29460/AT5G25440/AT3G56400/AT4G14400	8	0.0707965
GO	R: teb-8 vs WT	GO:0140694	non-membrane-bounded organelle assembly	143/25790	0.000941619	0.0130195	0.0107444	AT2G44190/AT5G15510/AT4G22860/AT1G03780/AT2G37420/AT5G67270/AT4G21270/AT2G28620/AT4G05190	9	0.0629371
GO	R: teb-8 vs WT	GO:0009404	toxin metabolic process	66/25790	0.00102468	0.0139815	0.0115383	AT2G29460/AT3G56400/AT1G49860/AT3G26830/AT2G38470/AT1G02920	6	0.0909091
GO	R: teb-8 vs WT	GO:0032103	positive regulation of response to external stimulus	117/25790	0.00105013	0.0141426	0.0116713	AT1G21240/AT2G32680/AT1G73805/AT5G13320/AT2G29460/AT5G25440/AT3G56400/AT4G14400	8	0.0683761
GO	R: teb-8 vs WT	GO:0071446	cellular response to salicylic acid stimulus	146/25790	0.00109036	0.0144962	0.0119631	AT1G21240/AT1G44830/AT3G56400/AT4G14400/AT4G14365/AT2G18690/AT3G50930/AT5G54710/AT4G34950	9	0.0616438
GO	R: teb-8 vs WT	GO:0007140	male meiotic nuclear division	27/25790	0.00116764	0.0153271	0.0126488	AT5G56580/AT4G21270/AT3G23670/AT5G48720	4	0.148148
GO	R: teb-8 vs WT	GO:0009867	jasmonic acid mediated signaling pathway	182/25790	0.00141195	0.0183023	0.0151041	AT3G27920/AT5G41315/AT3G57460/AT1G63650/AT3G28220/AT2G46400/AT2G20142/AT3G56400/AT5G26170/AT4G14365	10	0.0549451
GO	R: teb-8 vs WT	GO:0002239	response to oomycetes	123/25790	0.0014492	0.0185533	0.0153112	AT1G21240/AT2G32680/AT1G73805/AT5G56580/AT4G11890/AT3G56400/AT4G14400/AT5G26920	8	0.0650407
GO	R: teb-8 vs WT	GO:0002229	defense response to oomycetes	96/25790	0.00147566	0.0186617	0.0154006	AT1G21240/AT2G32680/AT1G73805/AT5G56580/AT3G56400/AT4G14400/AT5G26920	7	0.0729167
GO	R: teb-8 vs WT	GO:0032886	regulation of microtubule-based process	29/25790	0.00153736	0.0189791	0.0156626	AT5G15510/AT4G22860/AT1G03780/AT5G67270	4	0.137931
GO	R: teb-8 vs WT	GO:0070507	regulation of microtubule cytoskeleton organization	29/25790	0.00153736	0.0189791	0.0156626	AT5G15510/AT4G22860/AT1G03780/AT5G67270	4	0.137931
GO	R: lig4-4 vs WT	GO:0006302	double-strand break repair	139/25790	3.80497e-10	3.26086e-07	2.95186e-07	AT4G21070/AT3G07800/AT1G20750/AT5G24280/AT4G02390/AT5G20850/AT5G40840/AT5G57160/AT5G43500/AT4G29170/AT4G14970/AT4G02110/AT3G52115/AT3G46320	14	0.100719
GO	R: lig4-4 vs WT	GO:0001666	response to hypoxia	342/25790	7.35548e-09	2.10246e-06	1.90323e-06	AT3G25250/AT1G26380/AT1G19250/AT3G47540/AT5G57560/AT3G63380/AT5G26920/AT2G18690/AT5G25250/AT1G14540/AT1G26410/AT2G46400/AT2G26560/AT4G31970/AT5G63130/AT1G14550/AT4G37022/AT4G01360/AT1G05880	19	0.0555556
GO	R: lig4-4 vs WT	GO:0036293	response to decreased oxygen levels	352/25790	1.17188e-08	2.10246e-06	1.90323e-06	AT3G25250/AT1G26380/AT1G19250/AT3G47540/AT5G57560/AT3G63380/AT5G26920/AT2G18690/AT5G25250/AT1G14540/AT1G26410/AT2G46400/AT2G26560/AT4G31970/AT5G63130/AT1G14550/AT4G37022/AT4G01360/AT1G05880	19	0.0539773
GO	R: lig4-4 vs WT	GO:0010212	response to ionizing radiation	27/25790	1.18698e-08	2.10246e-06	1.90323e-06	AT4G21070/AT5G48720/AT4G37490/AT5G20850/AT5G57160/AT4G29170/AT3G52115	7	0.259259
GO	R: lig4-4 vs WT	GO:0070482	response to oxygen levels	353/25790	1.22664e-08	2.10246e-06	1.90323e-06	AT3G25250/AT1G26380/AT1G19250/AT3G47540/AT5G57560/AT3G63380/AT5G26920/AT2G18690/AT5G25250/AT1G14540/AT1G26410/AT2G46400/AT2G26560/AT4G31970/AT5G63130/AT1G14550/AT4G37022/AT4G01360/AT1G05880	19	0.0538244
GO	R: lig4-4 vs WT	GO:0006281	DNA repair	351/25790	6.2361e-08	6.33763e-06	5.73707e-06	AT4G21070/AT3G07800/AT1G20750/AT5G24280/AT1G08260/AT5G48720/AT4G02390/AT5G20850/AT5G49110/AT5G40840/AT3G27060/AT5G57160/AT5G43500/AT4G29170/AT4G14970/AT4G02110/AT3G52115/AT3G46320	18	0.0512821
GO	R: lig4-4 vs WT	GO:0006974	DNA damage response	392/25790	6.47898e-08	6.33763e-06	5.73707e-06	AT4G21070/AT3G07800/AT1G20750/AT5G24280/AT3G27630/AT1G08260/AT5G48720/AT4G02390/AT5G20850/AT5G49110/AT5G40840/AT3G27060/AT5G57160/AT5G43500/AT4G29170/AT4G14970/AT4G02110/AT3G52115/AT3G46320	19	0.0484694
GO	R: lig4-4 vs WT	GO:0071456	cellular response to hypoxia	241/25790	6.63517e-08	6.33763e-06	5.73707e-06	AT3G25250/AT1G26380/AT1G19250/AT5G57560/AT5G26920/AT5G25250/AT1G14540/AT1G26410/AT2G46400/AT2G26560/AT4G31970/AT5G63130/AT1G14550/AT4G01360/AT1G05880	15	0.0622407
GO	R: lig4-4 vs WT	GO:0036294	cellular response to decreased oxygen levels	243/25790	7.39513e-08	6.33763e-06	5.73707e-06	AT3G25250/AT1G26380/AT1G19250/AT5G57560/AT5G26920/AT5G25250/AT1G14540/AT1G26410/AT2G46400/AT2G26560/AT4G31970/AT5G63130/AT1G14550/AT4G01360/AT1G05880	15	0.0617284
GO	R: lig4-4 vs WT	GO:0071453	cellular response to oxygen levels	243/25790	7.39513e-08	6.33763e-06	5.73707e-06	AT3G25250/AT1G26380/AT1G19250/AT5G57560/AT5G26920/AT5G25250/AT1G14540/AT1G26410/AT2G46400/AT2G26560/AT4G31970/AT5G63130/AT1G14550/AT4G01360/AT1G05880	15	0.0617284
GO	R: lig4-4 vs WT	GO:0010150	leaf senescence	324/25790	1.32958e-05	0.00103586	0.000937704	AT5G14930/AT5G18270/AT1G07590/AT3G10500/AT3G47540/AT3G63380/AT4G14365/AT2G18690/AT3G51660/AT1G20180/AT2G43000/AT1G54040/AT1G09176/AT5G63130	14	0.0432099
GO	R: lig4-4 vs WT	GO:0006310	DNA recombination	187/25790	3.93055e-05	0.00280707	0.00254106	AT4G21070/AT1G20750/AT5G24280/AT5G20850/AT5G40840/AT4G29170/AT4G14970/AT4G02110/AT1G13330/AT3G46320	10	0.0534759
GO	R: lig4-4 vs WT	GO:0002237	response to molecule of bacterial origin	153/25790	4.57461e-05	0.00301573	0.00272995	AT5G42830/AT5G26920/AT4G14365/AT2G18690/AT3G51660/AT1G58225/AT2G17740/AT5G52750/AT4G23210	9	0.0588235
GO	R: lig4-4 vs WT	GO:0090693	plant organ senescence	372/25790	6.02584e-05	0.00361346	0.00327104	AT5G14930/AT5G18270/AT1G07590/AT3G10500/AT3G47540/AT3G63380/AT4G14365/AT2G18690/AT3G51660/AT1G20180/AT2G43000/AT1G54040/AT1G09176/AT5G63130	14	0.0376344
GO	R: lig4-4 vs WT	GO:0140013	meiotic nuclear division	124/25790	6.32461e-05	0.00361346	0.00327104	AT1G20750/AT5G48720/AT5G20850/AT4G29170/AT4G14970/AT1G13330/AT5G02220/AT1G77390	8	0.0645161
GO	R: lig4-4 vs WT	GO:0009404	toxin metabolic process	66/25790	8.00983e-05	0.00429027	0.00388372	AT1G02920/AT1G02930/AT1G17180/AT1G69930/AT2G43000/AT3G26830	6	0.0909091
GO	R: lig4-4 vs WT	GO:0009627	systemic acquired resistance	135/25790	0.0001149	0.00579232	0.00524344	AT1G19250/AT5G26920/AT4G14365/AT2G18690/AT1G58225/AT3G26830/AT5G13320/AT5G52750	8	0.0592593
GO	R: lig4-4 vs WT	GO:0000280	nuclear division	187/25790	0.000211725	0.0100805	0.00912523	AT1G20750/AT5G48720/AT5G20850/AT4G29170/AT4G14970/AT1G13330/AT5G02220/AT1G77390/AT2G42260	9	0.0481283
GO	R: lig4-4 vs WT	GO:0010332	response to gamma radiation	14/25790	0.000417371	0.0188256	0.0170417	AT4G21070/AT4G37490/AT5G20850	3	0.214286

## Sheet: Sheet2
C: lig4 vs WT
C: lig4 vs WT
C: lig4 vs WT
C: lig4 vs WT
C: lig4 vs WT
C: lig4 vs WT
C: lig4 vs WT
C: lig4 vs WT
C: lig4 vs WT
C: lig4 vs WT
C: lig4 vs WT
C: lig4 vs WT
C: lig4 vs WT
C: lig4 vs WT
R: lig4 vs WT
R: lig4 vs WT
R: lig4 vs WT
R: lig4 vs WT
R: lig4 vs WT
R: lig4 vs WT
R: lig4 vs WT
R: lig4 vs WT
R: lig4 vs WT
R: lig4 vs WT
R: lig4 vs WT
R: lig4 vs WT
R: lig4 vs WT
R: lig4 vs WT
R: lig4 vs WT
R: lig4 vs WT
R: lig4 vs WT
R: lig4 vs WT
R: lig4 vs WT
R: lig4 vs WT
R: lig4 vs WT
R: lig4 vs WT
R: lig4 vs WT
R: lig4 vs WT
R: lig4 vs WT
R: lig4 vs WT
R: lig4 vs WT
R: lig4 vs WT
R: lig4 vs WT
R: lig4 vs WT
R: lig4 vs WT
R: lig4 vs WT
R: lig4 vs WT
R: lig4 vs WT
R: lig4 vs WT
R: lig4 vs WT
R: lig4 vs WT
R: lig4 vs WT
R: lig4 vs WT
R: lig4 vs WT
R: lig4 vs WT
R: lig4 vs WT
R: lig4 vs WT
R: lig4 vs WT
R: lig4 vs WT
R: lig4 vs WT
R: lig4 vs WT
C: teb-8 vs WT
C: teb-8 vs WT
C: teb-8 vs WT
C: teb-8 vs WT
C: teb-8 vs WT
C: teb-8 vs WT
C: teb-8 vs WT
R: teb-8 vs WT
R: teb-8 vs WT
R: teb-8 vs WT
R: teb-8 vs WT
R: teb-8 vs WT
R: teb-8 vs WT
R: teb-8 vs WT
R: teb-8 vs WT
R: teb-8 vs WT
R: teb-8 vs WT
R: teb-8 vs WT
R: teb-8 vs WT
R: teb-8 vs WT
R: teb-8 vs WT
R: teb-8 vs WT
R: teb-8 vs WT
R: teb-8 vs WT
R: teb-8 vs WT
R: teb-8 vs WT
R: teb-8 vs WT
R: teb-8 vs WT
R: teb-8 vs WT
R: teb-8 vs WT
R: teb-8 vs WT
R: teb-8 vs WT
R: teb-8 vs WT
R: teb-8 vs WT
R: teb-8 vs WT
R: teb-8 vs WT
R: teb-8 vs WT
R: teb-8 vs WT
R: teb-8 vs WT
R: teb-8 vs WT
R: teb-8 vs WT
R: teb-8 vs WT
R: teb-8 vs WT
R: teb-8 vs WT
R: teb-8 vs WT
R: teb-8 vs WT
R: teb-8 vs WT
R: teb-8 vs WT
R: teb-8 vs WT
R: teb-8 vs WT
R: teb-8 vs WT
R: teb-8 vs WT
R: teb-8 vs WT
R: teb-8 vs WT
R: teb-8 vs WT
R: teb-8 vs WT
R: teb-8 vs WT
R: teb-8 vs WT
R: teb-8 vs WT
R: teb-8 vs WT
R: teb-8 vs WT
R: teb-8 vs WT
R: teb-8 vs WT
R: teb-8 vs WT
R: teb-8 vs WT
R: teb-8 vs WT
R: teb-8 vs WT
R: teb-8 vs WT
R: teb-8 vs WT
R: teb-8 vs WT
R: teb-8 vs WT
R: teb-8 vs WT
R: teb-8 vs WT
R: teb-8 vs WT
R: teb-8 vs WT
R: teb-8 vs WT
R: teb-8 vs WT
R: teb-8 vs WT
R: teb-8 vs WT
R: teb-8 vs WT
R: teb-8 vs WT
R: teb-8 vs WT
R: teb-8 vs WT
R: teb-8 vs WT
R: teb-8 vs WT
R: teb-8 vs WT
R: teb-8 vs WT
R: teb-8 vs WT
R: teb-8 vs WT
R: teb-8 vs WT
R: teb-8 vs WT
R: lig4 vs WT
R: lig4 vs WT
R: lig4 vs WT
R: lig4 vs WT
R: lig4 vs WT
R: lig4 vs WT
R: lig4 vs WT
R: lig4 vs WT
R: lig4 vs WT
R: lig4 vs WT
R: lig4 vs WT
R: lig4 vs WT
R: lig4 vs WT
R: lig4 vs WT
R: lig4 vs WT
R: lig4 vs WT
R: lig4 vs WT
R: lig4 vs WT
R: lig4 vs WT
