# Supplementary material for: Manipulating alternative end-joining alters carbon-ion beam-induced genome mutation profiles in Arabidopsis thaliana
Source: DNA Res. 2025 May 31;32(4):dsaf014. doi: 10.1093/dnares/dsaf014 (PMC12231562; doi:10.1093/dnares/dsaf014)
Supplement: dsaf014_suppl_Supplementary_Table_S7 [file dsaf014_suppl_supplementary_table_s7.xlsx]

## Sheet: Sheet1
Table S7. Impact of lig4-4 and teb-8 spontaneous mutations on associated genes
Sample	Group	Gene ID	Gene Symbol	Description
L1-1	lig4-4	AT5G04225	AT5G04225	ncRNA
L1-1	lig4-4	AT3G43150	AT3G43150	uncharacterized protein
L1-1	lig4-4	AT5G54600	RPL24	Translation protein SH3-like family protein
L1-1	lig4-4	AT1G68270	AT1G68270	AMP-dependent synthetase and ligase family protein
LIG4-1	lig4-4	AT1G65930	cICDH	cytosolic NADP+-dependent isocitrate dehydrogenase
LIG4-2	lig4-4	AT1G35780	AT1G35780	N-lysine methyltransferase
LIG4-2	lig4-4	AT1G47890	RLP7	receptor like protein 7
LIG4-2	lig4-4	AT1G65320	CBSX6	Cystathionine beta-synthase (CBS) family protein
LIG4-3	lig4-4	AT1G08930	ERD6	Major facilitator superfamily protein
LIG4-3	lig4-4	AT2G05615	MIR5020c	ncRNA
LIG4-3	lig4-4	AT2G23590	MES8	methyl esterase 8
LIG4-3	lig4-4	AT4G38330	AT4G38330	hemolysin-III integral membrane-like protein
LIG4-4	lig4-4	AT2G16365	AT2G16365	F-box family protein
LIG4-4	lig4-4	AT1G22230	AT1G22230	nucleolar GTP-binding protein
LIG4-5	lig4-4	AT1G01120	KCS1	3-ketoacyl-CoA synthase 1
LIG4-5	lig4-4	AT3G17350	AT3G17350	wall-associated receptor kinase carboxy-terminal protein
LIG4-5	lig4-4	AT5G43190	AT5G43190	Galactose oxidase/kelch repeat superfamily protein
LIG4-6	lig4-4	AT5G38190	AT5G38190	myosin heavy chain-like protein
PC31	teb-8	AT5G26230	MAKR1	membrane-associated kinase regulator
PC31	teb-8	AT5G37590	AT5G37590	Tetratricopeptide repeat (TPR)-like superfamily protein
PC31	teb-8	AT4G33990	EMB2758	Tetratricopeptide repeat (TPR)-like superfamily protein
PC32	teb-8	AT5G26240	CLC-D	chloride channel D
PC32	teb-8	AT2G31840	MRL7-L	Thioredoxin superfamily protein
PC32	teb-8	AT2G45260	AT2G45260	myosin-4 protein (DUF641)
PC36	teb-8	AT2G10020	AT2G10020	uncharacterized protein
PC36	teb-8	AT2G15950	AT2G15950	tRNA-Tyr
PC36	teb-8	AT5G05045	AT5G05045	ncRNA
PC36	teb-8	AT2G44175	AT2G44175	Acyl-CoA N-acyltransferases (NAT) superfamily protein
PC36	teb-8	AT5G55140	AT5G55140	ribosomal protein L30 family protein
