# Supplementary material for: Manipulating alternative end-joining alters carbon-ion beam-induced genome mutation profiles in Arabidopsis thaliana
Source: DNA Res. 2025 May 31;32(4):dsaf014. doi: 10.1093/dnares/dsaf014 (PMC12231562; doi:10.1093/dnares/dsaf014)
Supplement: dsaf014_suppl_Supplementary_Table_S8 [file dsaf014_suppl_supplementary_table_s8.xlsx]

## Sheet: Sheet1
Table S8. Detail information of whole genome resequencing
Group	Sample	Chromosome	Position	Reference	Alt	Mutation_type	Size of InDels	SBS type	Ts Tv	reads-alt	reads-ref	reads-total	freq	zyo	Mutation region	impact	Gene ID	Flanking sequence	Microhomology	Size of microhomology (bp)
lig4-4-100Gy	L1-10	3	11446863	G	-A	-1	-1			16	8	8	0.5	het	downstream_gene_variant	MODIFIER	AT3G29630	ttcaag-Aaaaaa	Homopoly	1
lig4-4-100Gy	L1-14	2	14801993	G	-A	-1	-1			21	2	19	0.9048	homo	downstream_gene_variant	MODIFIER	AT2G35120	acaagg-Aaaaaa	Homopoly	1
lig4-4-100Gy	L1-4	1	5408807	G	+A	1	1			15	0	15	1	homo	upstream_gene_variant	MODIFIER	AT1G15700	aattttcagcttgtatgatatgtcgaggagaacatacatagcagaccattG+Aaaaagcttctactataagcatccaccacacatttcaaatacaagttatggt	Homopoly	1
lig4-4-100Gy	L1-2	3	10082536	T	+A	1	1			18	10	8	0.4444	het	upstream_gene_variant	MODIFIER	AT3G27290	tttatatattataatattataaacacgtcctaccatctagtcctactatcT+Aaatcatgttcggtgaaattatttttttattttttttaataatatttttatt	Homopoly	1
lig4-4-100Gy	L1-8	4	14903120	C	+T	1	1			14	6	8	0.5714	het	upstream_gene_variant	MODIFIER	AT4G30490	ggtatactttttagtttttggaacagcggtaaaaggttttatgttgatgtC+Tttctccgagcgccggtgattttcacacagaccttgttattggaaaactgaa	Homopoly	1
lig4-4-100Gy	L1-15	1	2302063	C	+A	1	1			24	13	11	0.4583	het	3_prime_UTR_variant	MODIFIER	AT1G07485	agagagggatagtgtctctctgcttatgtctactatatagtgaatgcttcC+Aaaaataactactaagtggaaatggtgaaggcaagggaatgaaatagtttaa	Homopoly	1
lig4-4-100Gy	L1-14	1	25170592	A	+T	1	1			28	16	12	0.4286	het	upstream_gene_variant	MODIFIER	AT1G67260	aaaaaaaaataagttgaatcatgacaaaataaaggaaactatataattatA+Tacggtttcaagcttaacaatttagggttgagtagaatttggggttttagat	Polynucleotide	2
lig4-4-100Gy	L1-2	5	8394313	C	-CCCATCGCTTAATTTTCCA	>2bp Del	11-30 bp Del			17	9	8	0.4706	het	frameshift_variant&splice_region_variant	HIGH	AT5G24550	gataagttcatctataagattcttgtagaattgaacaccttctttatttac-CCCATCGCTTAATTTTCCAcctgataattaaaaaaaaatggaaagatagaa	Polynucleotide	2
lig4-4-100Gy	L1-8	2	14934729	A	-ATGATTTTCAT	>2bp Del	11-30 bp Del			17	7	10	0.5882	het	upstream_gene_variant	MODIFIER	AT2G35555	cctagtgattttgtatagaaaccagtttttagctaagttattgatcaccga-ATGATTTTCATatatataggtgaaaactgaaggaaatatttggagaagatt	Polynucleotide	2
lig4-4-100Gy	L1-5	2	16985748	A	-AAGCAGACATATGAACCAT	>2bp Del	11-30 bp Del			32	19	13	0.4062	het	frameshift_variant&splice_donor_variant&splice_region_variant&intron_variant	HIGH	AT2G40715	agcagatcattgaatgatcaatttgctgtcccagcccagcaagatctctta-AAGCAGACATATGAACCATaagttcgaatctcgcaacacccattaatagcc	Polynucleotide	3
lig4-4-100Gy	L1-9	3	13327965	C	-TTTTTGGCAAGACGGT	>2bp Del	11-30 bp Del			18	12	6	0.3333	het	intergenic_region	MODIFIER	AT3G32380-AT3G32400	ataattcagagtcatatcataatgaaaattaattttaataaaataaatggc-TTTTTGGCAAGACGGTtttggatggacgggtttttgaatcaccattaataa	Polynucleotide	3
lig4-4-100Gy	L1-15	2	5050394	A	-GTGGAGAT	>2bp Del	2-10 bp Del			28	13	15	0.5357	het	upstream_gene_variant	MODIFIER	AT2G12461	ttctggcgagaatctacagtattggacggtggcttcgttcaagttctttga-GTGGAGATgtggtgtgggtgtaaatgaatattctcccatgacaaacaaaat	Polynucleotide	4
lig4-4-100Gy	L1-4	1	13755898	A	-TTGT	>2bp Del	2-10 bp Del			29	1	28	0.9655	homo	intergenic_region	MODIFIER	AT1G36390-AT1G36510	ttaacaaatggtctagacgtatctgtagaccaacatacaactatgagccaa-TTGTatgtgttgtgcgcttctggagaatctctgagcttgaaggttagtttt	Polynucleotide	4
lig4-4-100Gy	L1-13	3	11430909	T	-ACTCACAAA	>2bp Del	2-10 bp Del			26	15	11	0.4231	het	intergenic_region	MODIFIER	AT3G05795-AT3G05805	aacattataaagagatcgtcaataagaaaaaacgtgtgccaaagaaatttt-ACTCACAAAactcattagcaacaaagagatcgacacacttttggccatttc	Polynucleotide	5
lig4-4-100Gy	L1-3	4	18515418	A	-TCAAGCAACTGCAATTACTGT	>2bp Del	11-30 bp Del			16	6	10	0.625	het	disruptive_inframe_DELetion&splice_region_variant	MODERATE	AT4G39917	ttttatacattacatttctttttaattagtactttttattatttttgtaga-TCAAGCAACTGCAATTACTGTtcaagccgattgtattggaccgtgcaatga	Polynucleotide	6
lig4-4-100Gy	L1-8	2	992949	C	-CCATTGG	>2bp Del	2-10 bp Del			21	2	19	0.9048	homo	upstream_gene_variant	MODIFIER	AT2G03260	ccgtttatcattctaacaaagtcttcacaatattatttagtacaacactac-CCATTGGccattgtggacaagtcaagcagagaaaagttgtactttcattat	Polynucleotide	6
lig4-4-100Gy	L1-8	1	9652123	A	-TATAATCG	>2bp Del	2-10 bp Del			24	9	15	0.625	het	upstream_gene_variant	MODIFIER	AT1G27720	agctgggaaacaaatcttgacgatttatcaatatttttatagaatcataga-TATAATCGtataatccaattagttcatatacatttaactcttcaagaacga	Polynucleotide	7
lig4-4-100Gy	L1-13	2	10758241	C	-AATGAAGATA	>2bp Del	2-10 bp Del			28	14	14	0.5	het	upstream_gene_variant	MODIFIER	AT2G25240	ccatcggattttgggtaataaaagcccaaggaaaagaaagctcatcttaac-AATGAAGATAaatcaaggattataaaaaaaataatcatttcatacttctta	Polynucleotide	3
lig4-4-100Gy	L1-14	1	21018450	C	-TTACAAACCCCTCAT	>2bp Del	11-30 bp Del			13	2	11	0.8462	homo	upstream_gene_variant	MODIFIER	AT1G56145	ttcatcaatcggatggtgaattttatgaccataagaataacaagaaaaatc-TTACAAACCCCTCATttattacgttttctatgtttttaattaaataaatta	Polynucleotide	3
lig4-4-100Gy	L1-7	3	2389842	G	-TGTTGATATC	>2bp Del	2-10 bp Del			21	8	13	0.619	het	upstream_gene_variant	MODIFIER	AT3G07460	gaaaatgctaggaggttattgaacacattgtgttgaattgtggttacctgg-TGTTGATATCtgttggtctcgagctcaatttgccaacagctttaagcatag	Polynucleotide	5
lig4-4-100Gy	L1-7	3	8816096	A	-AATCGAATTGATGATCTTTTAGACT	>2bp Del	11-30 bp Del			16	9	7	0.4375	het	upstream_gene_variant	MODIFIER	AT3G24310	ttgttaacaagtttaatttttattaaaaaataagaaagaatattgaaccaa-AATCGAATTGATGATCTTTTAGACTaatacaacaaactttaaaccattgaa	Polynucleotide	3
lig4-4-100Gy	L1-10	4	16508842	T	-ATTCAAATGTTACGAACTCTCCAAATTAACA	>2bp Del	>30 bp Del			21	7	14	0.6667	het	upstream_gene_variant	MODIFIER	AT4G34555	tgatttaatctcttattataaatacaaatgaagaagttaatgagactagtt-ATTCAAATGTTACGAACTCTCCAAATTAACAattcggccattgacatagta	Polynucleotide	4
lig4-4-100Gy	L1-13	2	7982046	C	-TGAGG	>2bp Del	2-10 bp Del			29	15	14	0.4828	het	upstream_gene_variant	MODIFIER	AT2G18360	ttaaaacccaaaaacagaacgacttgcaagagattttgggtaaatatttgc-TGAGGtgggaagcatatttttatgttatttgtcaagaacatgttaatgttc	Polynucleotide	2
lig4-4-100Gy	L1-15	4	17729538	G	-TTTTAAC	>2bp Del	2-10 bp Del			27	13	14	0.5185	het	upstream_gene_variant	MODIFIER	AT4G37740	tgtaactttaggattcgtaatattattgacgagagattaagttatagcaag-TTTTAACttttaaagattttactgttttgcaaaatcaatggttgatagaaa	Polynucleotide	6
lig4-4-100Gy	L1-6	4	5498793	C	-TTTTTGGACAATAATTCAAAATAAAATGGTACCTCCAAATGGT	>2bp Del	>30 bp Del			10	4	6	0.6	het	upstream_gene_variant	MODIFIER	AT4G08620	aaaaatgtagaaaaatggcaaattttattaaaaggttgagcaaaaaatggc-TTTTTGGACAATAATTCAAAATAAAATGGTACCTCCAAATGGTtttaaagt	Polynucleotide	3
lig4-4-100Gy	L1-13	1	24990884	T	-TTGCTTGAGTGGGCTGGTGCA	>2bp Del	11-30 bp Del			23	13	10	0.4348	het	upstream_gene_variant	MODIFIER	AT1G66960	atagcatggggaaaacaaaatgctttgaatagtcatgtgatgaaaatccct-TTGCTTGAGTGGGCTGGTGCAttgatgtgtttaaacaacttttgacttagt	Polynucleotide	3
lig4-4-100Gy	L1-13	5	2308919	T	-TCAAATAACTAAACACAAATACAGCTATTATATAAAAATACA	>2bp Del	>30 bp Del			15	9	6	0.4	het	upstream_gene_variant	MODIFIER	AT5G07320	atttcatatatagatacgattacgaatatggaccgtagctaagaaaacagt-TCAAATAACTAAACACAAATACAGCTATTATATAAAAATACAtcccgacag	Polynucleotide	2
lig4-4-100Gy	L1-14	1	20037544	G	-TAAATATGAAATTGTACTGAAC	>2bp Del	11-30 bp Del			28	10	18	0.6429	het	upstream_gene_variant	MODIFIER	AT1G53680	ataattgtgtatgttgcgacacacctctatttgagtaagtttctattattg-TAAATATGAAATTGTACTGAACtaatgaagcaaaaattctcaaatgattca	Polynucleotide	5
lig4-4-100Gy	L1-5	5	16441105	A	-TATTGCGTAATTTTATTTTTTGACTCTC	>2bp Del	11-30 bp Del			23	8	15	0.6522	het	upstream_gene_variant	MODIFIER	AT5G41080	cacggttcataaatattggagaatcgaataaataaattatttctattccta-TATTGCGTAATTTTATTTTTTGACTCTCtattgcgtaattacactcgtcag	Polynucleotide	12
lig4-4-100Gy	L1-2	4	10141790	G	-GATATTTATATTTAGGTTTTTAATTCGTTAACGAATTTCTTA	>2bp Del	>30 bp Del			16	9	7	0.4375	het	upstream_gene_variant	MODIFIER	AT4G18350	tacaaatctcttcgtgtttttaatttttgacgaagtttcttgaaagtttag-GATATTTATATTTAGGTTTTTAATTCGTTAACGAATTTCTTAgatctgaaa	Polynucleotide	4
lig4-4-100Gy	L1-2	3	2360599	T	-TAAACCCGCGGTTTCCCGTCGCGCGAAGGCTTTTA	>2bp Del	>30 bp Del			19	13	6	0.3158	het	upstream_gene_variant	MODIFIER	AT3G07370	taccataaaccggtcattgggttaattgtaaattatttatacaactaggat-TAAACCCGCGGTTTCCCGTCGCGCGAAGGCTTTTAtaaattttttattaaa	Polynucleotide	6
lig4-4-100Gy	L1-7	1	11219492	A	-ATAAAATTTGGG	>2bp Del	11-30 bp Del			20	12	8	0.4	het	5_prime_UTR_variant	MODIFIER	AT1G31340	atggtgtttatgaatattattacggacgggaaaagtattatatatatacaa-ATAAAATTTGGGatatagttttgaggattttggaataaaaatactttttga	Polynucleotide	3
lig4-4-100Gy	L1-14	1	21400116	A	-AAGAATGTAATG	>2bp Del	11-30 bp Del			28	16	12	0.4286	het	5_prime_UTR_variant	MODIFIER	AT1G57775	catattttgttcttatgcttagaatttatcgacttatttttcctgtatgaa-AAGAATGTAATGaagtatgttttttatttgatattctagacatgaagctat	Polynucleotide	3
lig4-4-100Gy	L1-10	5	16323523	T	-ATAAGATTCTATGTTAGGTTGA	>2bp Del	11-30 bp Del			14	7	8	0.5333	het	upstream_gene_variant	MODIFIER	AT5G40780	aacatttagtggatgaattaattgtaagagatatataattactattaattt-ATAAGATTCTATGTTAGGTTGAatatattagaagagtccagctcataactc	Polynucleotide	3
lig4-4-100Gy	L1-8	1	3416317	C	-AAGTATGGGAACA	>2bp Del	11-30 bp Del			29	17	12	0.4138	het	frameshift_variant	HIGH	AT1G10400	gataagaggagacgagctaattggagcataggaatcatgtgccctttggac-AAGTATGGGAACAaaaccacgtgaactttttctaactccattgcgaattta	Polynucleotide	3
lig4-4-100Gy	L1-2	1	25833242	C	-CTCTGTTTCTG	>2bp Del	11-30 bp Del			34	23	11	0.3235	het	frameshift_variant	HIGH	AT1G68780	agagtatagagcagcttgctctgttttctccatgggacttccatcactttc-CTCTGTTTCTGctttgctccaatccaccaccaaacaccacacgcatagtag	Polynucleotide	2
lig4-4-100Gy	L1-12	5	16529305	G	-AGTTACA	>2bp Del	2-10 bp Del			26	7	19	0.7308	het	splice_region_variant&intron_variant	MODIFIER	AT5G41315	accttaacatctagtttgtatcctctctgatacttcaaaaaaaatgtaaag-AGTTACAagtttccctttttctttcttttttaggctataaatttaacatag	Polynucleotide	5
lig4-4-100Gy	L1-9	5	9377520	C	-TCCTCCGCT	>2bp Del	2-10 bp Del			26	16	10	0.3846	het	disruptive_inframe_DELetion	MODERATE	AT5G26600	tctccaccggaagaagcttcgtatcaccaccgtcataccaaaaggtacacc-TCCTCCGCTtcctccgcttcctccaccaccaacggaaccgtcgaatcatcg	Polynucleotide	9
lig4-4-100Gy	L1-10	1	28673386	G	-GTAGCTTTCCA	>2bp Del	11-30 bp Del			19	1	18	0.9474	homo	frameshift_variant	HIGH	AT1G76420	atcccaacaagctgtcctcctccgccggagaagacttccttatctttgccg-GTAGCTTTCCAgtatccagcagtagttgctctgttagtcctcaaacctgtc	Polynucleotide	3
lig4-4-100Gy	L1-4	5	25743835	G	-GAGCGTTGATTAAGGTATTC	>2bp Del	11-30 bp Del			34	21	13	0.3824	het	frameshift_variant	HIGH	AT5G64390	atgcagaaggagagaaaaaggaggaggaagttgaggtatctaaagcacaag-GAGCGTTGATTAAGGTATTCgagcttttagcggcggaagctgatagtgata	Polynucleotide	4
lig4-4-100Gy	L1-6	5	24214205	A	-GATGCAACCATTCTTTTGAATCTT	>2bp Del	11-30 bp Del			25	12	13	0.52	het	disruptive_inframe_DELetion	MODERATE	AT5G60140	agtcatcttcattttgttccttctgatgaaactaccaaatcccttgacaaa-GATGCAACCATTCTTTTGAATCTTgattgctttctccaatgctcccatttc	Polynucleotide	3
lig4-4-100Gy	L1-9	1	18704986	T	-CAGAACAGCTTG	>2bp Del	11-30 bp Del			24	3	21	0.875	homo	3_prime_UTR_variant	MODIFIER	AT1G50490	ctgaaaaatcgttttatgtgaaatcatcagaggcattggagatttatgaat-CAGAACAGCTTGcagaaatcatgcacttggaggcttgtaaagcttctcaac	Polynucleotide	5
lig4-4-100Gy	L1-14	5	21090716	G	-GGA	>2bp Del	2-10 bp Del			35	23	12	0.3429	het	conservative_inframe_DELetion	MODERATE	AT5G51880	aaggtatggctctctttcacatccatggagacaagtgcatgttgcacgaag-GGAggaatgtctccaaaggcgtcaagtatgtgttccgttctgatgttgttt	Polynucleotide	3
lig4-4-100Gy	L1-2	1	24128900	C	-AGAGGGATAAAGATGATGCCGTTCGGAGCGGGT	>2bp Del	>30 bp Del			28	18	10	0.3571	het	disruptive_inframe_DELetion	MODERATE	AT1G64950	gcgtttaagccagagaggtttatggaagaagcggtggacataaccggaagc-AGAGGGATAAAGATGATGCCGTTCGGAGCGGGTagaaggatttgtccaggg	Polynucleotide	3
lig4-4-100Gy	L1-13	1	3367325	G	-GACACAGCTCTCTGAGA	>2bp Del	11-30 bp Del			16	10	6	0.375	het	frameshift_variant	HIGH	AT1G10280	gtaagcagagtttattaggtaagtgtagacagttgagaagttgtaaactgg-GACACAGCTCTCTGAGAgaagaacaaaacgctcatttgagaagtccagcaa	Polynucleotide	2
lig4-4-100Gy	L1-12	5	22557441	A	-GACCACACATCCATCAGTAGGTGTTCTTAGTTGCGAAATT	>2bp Del	>30 bp Del			18	2	16	0.8889	homo	frameshift_variant	HIGH	AT5G55720	gagctacgcgaaattttcgagtatggtagctcgaccagcttcacttctcaa-GACCACACATCCATCAGTAGGTGTTCTTAGTTGCGAAATTgaccaagcttg	Polynucleotide	5
lig4-4-100Gy	L1-7	1	5524096	G	-GGCAAGGCGGTCAA	>2bp Del	11-30 bp Del			35	20	15	0.4286	het	frameshift_variant	HIGH	AT1G16120	caaaggagttaagaaaagccactgataacttcagcatagatagagtgcttg-GGCAAGGCGGTCAAggcactgtgtacaaaggaatgttggtagatgggagca	Polynucleotide	4
lig4-4-100Gy	L1-4	2	7101699	T	-CATGAACCGGTCACCAC	>2bp Del	11-30 bp Del			30	17	13	0.4333	het	frameshift_variant	HIGH	AT2G16400	caacgttaaagacatcccaccattaccatttcttgtcatgtcagtcaccat-CATGAACCGGTCACCACcatgggccactgtgttttgtctcatgctactgct	Polynucleotide	4
lig4-4-100Gy	L1-6	3	2386779	G	-ACTTCC	>2bp Del	2-10 bp Del			23	5	18	0.7826	homo	3_prime_UTR_variant	MODIFIER	AT3G07470	gatccactgaatcttcttaggacagtaacttccgaagccaactggagacag-ACTTCCacttcagggtcagggcaggtctttagaatgacgacgaaatcctat	Polynucleotide	5
lig4-4-100Gy	L1-6	4	9933818	A	-ACTCGCATGATTC	>2bp Del	11-30 bp Del			17	0	17	1	homo	frameshift_variant	HIGH	AT4G17880	ccccattttcacagtcgcttgttggatcataagatcattcactaccgataa-ACTCGCATGATTCacttccaaatccaactccttaagtgcttccatgaactt	Polynucleotide	3
lig4-4-100Gy	L1-6	3	3912229	T	-GATGTGTTAGTCAGCGAATG	>2bp Del	11-30 bp Del			21	4	17	0.8095	homo	frameshift_variant	HIGH	AT3G12270	tcaatggtagaagagctagataaatcgatacagattcagcctcatagtgtt-GATGTGTTAGTCAGCGAATGgatgggatactgccttttatatgagtcaatg	Polynucleotide	4
lig4-4-100Gy	L1-3	1	3393090	C	-TTCTCCG	>2bp Del	2-10 bp Del			22	14	8	0.3636	het	3_prime_UTR_variant	MODIFIER	AT1G10350	taatgttgtgtcagtaaatttcggtcaaatcacttctgttgaatctcttgc-TTCTCCGttcgcaatattctcatgagctgaacaaatatgagaaagcaaacg	Polynucleotide	3
lig4-4-100Gy	L1-15	5	21163289	A	-CTTCAAAT	>2bp Del	2-10 bp Del			23	11	12	0.5217	het	5_prime_UTR_variant	MODIFIER	AT5G52070	tagctgatctctccatttttttatgttagcaaagcaatatttacaaaatta-CTTCAAATctcgtaggagctttaagatttcttctcattatctctagcaagt	Polynucleotide	2
lig4-4-100Gy	L1-2	5	6131308	C	-AACAGAGGA	>2bp Del	2-10 bp Del			22	12	10	0.4545	het	stop_lost&disruptive_inframe_DELetion	HIGH	AT5G18480	tttctgaaagttacaatggtgattggtgacacttttacatattttgttgtc-AACAGAGGAaacatagggaatttgatctcgtcgtgtcacgacggtcttcta	Polynucleotide	2
lig4-4-100Gy	L1-13	5	21103711	T	-AAGGTTCTTAATAGAGAGTAGACA	>2bp Del	11-30 bp Del			20	13	7	0.35	het	3_prime_UTR_variant	MODIFIER	AT5G51930	aggaaattattcggcaaagagcggctttccacgaaaagtaacaaaaagcct-AAGGTTCTTAATAGAGAGTAGACAaaagttttctcatctattattacttgt	Polynucleotide	2
lig4-4-100Gy	L1-9	4	14869544	G	-TGATTCT	>2bp Del	2-10 bp Del			21	13	8	0.381	het	downstream_gene_variant	MODIFIER	AT4G30400	cacatagggtgtctctatcggttatagtggtatacaatttttttgtgaaag-TGATTCTtgattctagcttggaccatatgctagaattatcgtatactcaaa	Polynucleotide	7
lig4-4-100Gy	L1-7	5	15324527	T	-CAAAAAGAGTTTGCGA	>2bp Del	11-30 bp Del			18	12	6	0.3333	het	3_prime_UTR_variant	MODIFIER	AT5G38340	tccaaggtggagagtctacaagaggatgaatgttttaaggtctaggagcat-CAAAAAGAGTTTGCGAcatcaggtacggttgcaggcatctagagtttggac	Polynucleotide	2
lig4-4-100Gy	L1-6	4	1236541	T	-GATATATAA	>2bp Del	2-10 bp Del			27	1	26	0.963	homo	downstream_gene_variant	MODIFIER	AT4G02780	ttaaatttcataataatattctatatttggaaattgagtataatcttaagt-GATATATAAgatataagtctcaccattcattgttaattggtttttagttgg	Polynucleotide	9
lig4-4-100Gy	L1-12	1	9685791	T	+AAAC	>2bp Ins	2-10 bp Ins			23	11	12	0.5217	het	intergenic_region	MODIFIER	AT1G27770-AT1G27820	cttcgtttatcgtacattgggaaattgcgtacacaacataagtataaatcT+AAACaacagtttttgatgttgaaggcaccaaaactaatatatgtacacgatagcg	Polynucleotide	2
lig4-4-100Gy	L1-4	4	14237790	C	+ATAA	>2bp Ins	2-10 bp Ins			24	11	13	0.5417	het	upstream_gene_variant	MODIFIER	AT4G28840	catggaatttcgatcagaattatatcagaaggttttataatcgtcctatcC+ATAAataaataccgatttcttcttttgctttatttatagcgaatttgaaagtttt	Polynucleotide	4
lig4-4-100Gy	L1-13	1	24990870	G	+TGA	>2bp Ins	2-10 bp Ins			27	12	15	0.5556	het	upstream_gene_variant	MODIFIER	AT1G66960	tcttgtattaatgcatagcatggggaaaacaaaatgctttgaatagtcatG+TGAtgatgaaaatccctttgcttgagtgggctggtgcattgatgtgtttaaaca	Polynucleotide	3
lig4-4-100Gy	L1-13	1	29654872	A	+GAACTGT	>2bp Ins	2-10 bp Ins			33	19	14	0.4242	het	5_prime_UTR_variant	MODIFIER	AT1G78880	gatttcttcaggcaactccgaactggctagagaatagatgggaaccacaaA+GAACTGTgaatgtgctgaaacgtgaggatttcaaatccctgaaagaacaaaacaataa	Polynucleotide	3
lig4-4-100Gy	L1-7	4	15064955	T	-A	-1	-1			24	13	11	0.4583	het	upstream_gene_variant	MODIFIER	AT4G08385	acattt-Aacaag
lig4-4-100Gy	L1-4	1	5408792	A	-C	-1	-1			9	0	9	1	homo	upstream_gene_variant	MODIFIER	AT1G15700	aacata-Ccatag
lig4-4-100Gy	L1-11	1	23076194	T	-TACATGC	>2bp Del	2-10 bp Del			21	9	12	0.5714	het	upstream_gene_variant	MODIFIER	AT1G08523	tagtggtaaaatttaattttcgatcatcttgtaaaaatttaatttcttttt-TACATGCtgttataatgatcatgctgtaaaaatctacgacaaatcttacgc
lig4-4-100Gy	L1-11	2	2727331	A	-GATT	>2bp Del	2-10 bp Del			22	2	20	0.9091	homo	intergenic_region	MODIFIER	AT2G06675-AT2G05015	agagtccaaggattagagagaaacaagaataaagcccaaagtctttgtcca-GATTggttggttaagcgccctattagggttagagcattctcctcaacaaga
lig4-4-100Gy	L1-2	3	11408957	A	-TGAAGAACTC	>2bp Del	2-10 bp Del			18	1	17	0.9444	homo	upstream_gene_variant	MODIFIER	AT3G05785	ttgaatttatgtttgtttcaaacatcaaatattaaatagactatgcagaga-TGAAGAACTCttaaaaattaattaaaacgaattaaattagggaaaaaaata
lig4-4-100Gy	L1-14	2	5599379	A	-GGAAAAACCTCAGGCGATCT	>2bp Del	11-30 bp Del			22	7	15	0.6818	het	frameshift_variant	HIGH	AT2G13450	catactgaaagctaatcagagcagtctcaccagaatcaaaaatgattctta-GGAAAAACCTCAGGCGATCTgtaattccaaaccggattctcacacggatat
lig4-4-100Gy	L1-7	5	10422686	G	-GTGTAAAATATTTAGAATAGTTATGATAT	>2bp Del	11-30 bp Del			29	17	12	0.4138	het	upstream_gene_variant	MODIFIER	AT5G04755	gttgtggtattgacagtgaaaaatgatggtgagttggtggtggatgtgatg-GTGTAAAATATTTAGAATAGTTATGATATgagttggagttgcagaaaataa
lig4-4-100Gy	L1-4	1	5408779	T	-CGAGGAGAACA	>2bp Del	11-30 bp Del			9	0	9	1	homo	upstream_gene_variant	MODIFIER	AT1G15700	caagatcagtctacaacaaagtacaaacaattttcagcttgtatgatatgt-CGAGGAGAACAtacatagcagaccattgaaaagcttctactataagcatcc
lig4-4-100Gy	L1-3	1	2343446	A	-AC	>2bp Del	2-10 bp Del			17	3	14	0.8235	homo	upstream_gene_variant	MODIFIER	AT1G07590	atcttaattcccgaacaataaaagaaagaagcacaggaacaactaatgaga-ACataataaaaccttgtcttctcctctgtttcctatcctgtttttggaagt
lig4-4-100Gy	L1-6	4	11652295	C	-TGATTTTTAAAGATA	>2bp Del	11-30 bp Del			20	3	17	0.85	homo	upstream_gene_variant	MODIFIER	AT4G21960	tgcactttgatcctctcattttcaactgatttttaaagatatcaatatcat-TGATTTTTAAAGATAtcaatatcatactgcaaaagtcaccccttggtcata
lig4-4-100Gy	L1-3	5	20889225	G	-GAAACCTAA	>2bp Del	2-10 bp Del			19	10	9	0.4737	het	upstream_gene_variant	MODIFIER	AT5G51420	aagaagcaacgcaatcccaattcagctgggtaaaaagactagactaagaag-GAAACCTAAtaatcaaactgtactgacatcatatctaacctttggcgagtg
lig4-4-100Gy	L1-9	4	11571412	A	-AAATCT	>2bp Del	2-10 bp Del			25	15	10	0.4	het	upstream_gene_variant	MODIFIER	AT4G21800	agtttgctaaaacctttactgcttaatctataatattccctctcttatcta-AAATCTatattgacctattcttttggttaatcttcttcttctagttgtgtc
lig4-4-100Gy	L1-3	5	10456346	T	-TTTTGTCA	>2bp Del	2-10 bp Del			9	8	6	0.4286	het	upstream_gene_variant	MODIFIER	AT5G28490	agagtaaacaaatatttcacgaagaataaattttaaataactctattctct-TTTTGTCAaaaacatgcatcacaaccctcgttaaaaaaaactgtataggtc
lig4-4-100Gy	L1-5	2	13002285	A	-TAGCAAGT	>2bp Del	2-10 bp Del			28	18	10	0.3571	het	5_prime_UTR_variant	MODIFIER	AT2G30505	attgttggatcctatgtcatacaaaaacctaaatttcaaatgttctaaata-TAGCAAGTtcccatttttcctgtaacaagcttatatcacattcaccgaatt
lig4-4-100Gy	L1-2	2	7157189	C	-CG	>2bp Del	2-10 bp Del			22	14	8	0.3636	het	3_prime_UTR_variant	MODIFIER	AT2G16505	taaaatattagttttttctttgaaaaactcaaaggatatctcgatgaaatc-CGaaaagataatgactaacacaattacataagcataaactgttttattctt
lig4-4-100Gy	L1-7	1	6787077	T	-CTCTTTGCATGGAA	>2bp Del	11-30 bp Del			29	15	14	0.4828	het	frameshift_variant	HIGH	AT1G19630	aaggtaaattgagaggaaaagcgagcatggcttcacaaacaaagcccacat-CTCTTTGCATGGAAcccagttcttcttccttttctagacttactaacatct
lig4-4-100Gy	L1-11	1	4838278	G	-TCGT	>2bp Del	2-10 bp Del			14	1	13	0.9286	homo	frameshift_variant	HIGH	AT1G14140	cctttccacaaagctcttattccttcaaacttaaccgtcttcaccaaacag-TCGTaagaatttctgtacacagcattttcaccctggttcatcatcctcgtc
lig4-4-100Gy	L1-8	4	1002248	A	-TGTTAAAGAG	>2bp Del	2-10 bp Del			17	1	16	0.9412	homo	downstream_gene_variant	MODIFIER	AT4G02280	tcaattctcctactttttttgtaagtttgttttaagagatcaacacacaaa-TGTTAAAGAGtattttacctattattaacatatttacaatgttgtaaggtt
lig4-4-100Gy	L1-10	2	12691242	G		Complex				20	0	20	1	homo	upstream_gene_variant	MODIFIER	AT2G29679
lig4-4-100Gy	L1-10	5	20989585	A		Complex				30	16	14	0.4667	het	upstream_gene_variant	MODIFIER	AT5G51670
lig4-4-100Gy	L1-11	1	30141816	G		Complex				24	16	8	0.3333	het	upstream_gene_variant	MODIFIER	AT1G09957
lig4-4-100Gy	L1-14	1	6538666	A		Complex				11	0	11	1	homo	upstream_gene_variant	MODIFIER	AT1G18910
lig4-4-100Gy	L1-15	1	22717433	G		Complex				18	12	6	0.3333	het	missense_variant	MODERATE	AT1G61565
lig4-4-100Gy	L1-7	2	18697474	G		Complex				15	5	10	0.6667	het	upstream_gene_variant	MODIFIER	AT2G45350
lig4-4-100Gy	L1-2	1	30213182	A	G	SBS		A/T>G/C	Ts	19	11	8	0.4211	het	upstream_gene_variant	MODIFIER	AT1G80350
lig4-4-100Gy	L1-12	1	27295037	A	C	SBS		A/T>C/G	Tv	18	6	12	0.6667	het	upstream_gene_variant	MODIFIER	AT1G72490
lig4-4-100Gy	L1-7	5	5734468	T	A	SBS		A/T>T/A	Tv	24	10	14	0.5833	het	upstream_gene_variant	MODIFIER	AT5G17400
lig4-4-100Gy	L1-8	5	18583225	A	C	SBS		A/T>C/G	Tv	19	13	6	0.3158	het	upstream_gene_variant	MODIFIER	AT5G45800
lig4-4-100Gy	L1-5	3	23169320	T	C	SBS		A/T>G/C	Ts	20	7	13	0.65	het	upstream_gene_variant	MODIFIER	AT3G62630
lig4-4-100Gy	L1-9	3	18860870	T	A	SBS		A/T>T/A	Tv	19	11	8	0.4211	het	upstream_gene_variant	MODIFIER	AT3G50740
lig4-4-100Gy	L1-10	2	6703718	A	T	SBS		A/T>T/A	Tv	29	13	16	0.5517	het	upstream_gene_variant	MODIFIER	AT2G15370
lig4-4-100Gy	L1-4	1	22954049	A	G	SBS		A/T>G/C	Ts	26	0	26	1	homo	upstream_gene_variant	MODIFIER	AT1G62085
lig4-4-100Gy	L1-6	4	11652218	T	C	SBS		A/T>G/C	Ts	19	0	19	1	homo	upstream_gene_variant	MODIFIER	AT4G21960
lig4-4-100Gy	L1-4	3	8951504	A	G	SBS		A/T>G/C	Ts	28	12	16	0.5714	het	upstream_gene_variant	MODIFIER	AT3G24530
lig4-4-100Gy	L1-5	4	10180153	G	T	SBS		G/C>T/A	Tv	23	14	9	0.3913	het	upstream_gene_variant	MODIFIER	AT4G18422
lig4-4-100Gy	L1-12	3	15640616	C	T	SBS		G/C>A/T	Ts	26	10	16	0.6154	het	upstream_gene_variant	MODIFIER	AT3G43740
lig4-4-100Gy	L1-7	2	15181207	G	T	SBS		G/C>T/A	Tv	28	16	12	0.4286	het	upstream_gene_variant	MODIFIER	AT2G36190
lig4-4-100Gy	L1-15	5	8280713	C	T	SBS		G/C>A/T	Ts	23	0	23	1	homo	upstream_gene_variant	MODIFIER	AT5G24313
lig4-4-100Gy	L1-10	2	6010965	G	A	SBS		G/C>A/T	Ts	25	0	25	1	homo	intergenic_region	MODIFIER	AT2G14170-AT2G14210
lig4-4-100Gy	L1-5	2	9306523	G	A	SBS		G/C>A/T	Ts	15	7	8	0.5333	het	upstream_gene_variant	MODIFIER	AT2G21820
lig4-4-100Gy	L1-10	4	1955500	C	T	SBS		G/C>A/T	Ts	22	0	22	1	homo	intergenic_region	MODIFIER	AT4G04040-AT4G04077
lig4-4-100Gy	L1-10	5	23544347	A	T	SBS		A/T>T/A	Tv	25	11	14	0.56	het	synonymous_variant	MODIFIER	AT5G58180
lig4-4-100Gy	L1-11	2	4693876	G	A	SBS		G/C>A/T	Ts	28	17	11	0.3929	het	intergenic_region	MODIFIER	AT2G05605-AT2G11773
lig4-4-100Gy	L1-12	1	23808826	T	A	SBS		A/T>T/A	Tv	15	3	12	0.8	homo	upstream_gene_variant	MODIFIER	AT1G64140
lig4-4-100Gy	L1-12	1	15941394	A	C	SBS		A/T>C/G	Tv	24	0	24	1	homo	upstream_gene_variant	MODIFIER	AT1G07123
lig4-4-100Gy	L1-12	3	17543809	A	G	SBS		A/T>G/C	Ts	26	10	16	0.6154	het	upstream_gene_variant	MODIFIER	AT3G47600
lig4-4-100Gy	L1-8	3	6946125	A	G	SBS		A/T>G/C	Ts	24	0	24	1	homo	upstream_gene_variant	MODIFIER	AT3G19960
lig4-4-100Gy	L1-12	2	5988067	G	A	SBS		G/C>A/T	Ts	17	8	9	0.5294	het	intergenic_region	MODIFIER	AT2G14170-AT2G14210
lig4-4-100Gy	L1-13	2	10307101	A	G	SBS		A/T>G/C	Ts	29	14	15	0.5172	het	upstream_gene_variant	MODIFIER	AT2G24230
lig4-4-100Gy	L1-12	2	7765975	G	T	SBS		G/C>T/A	Tv	24	0	24	1	homo	upstream_gene_variant	MODIFIER	AT2G17860
lig4-4-100Gy	L1-14	3	5651149	C	G	SBS		C/G>G/C	Tv	28	0	28	1	homo	upstream_gene_variant	MODIFIER	AT3G16580
lig4-4-100Gy	L1-11	4	1413413	A	G	SBS		A/T>G/C	Ts	21	0	21	1	homo	upstream_gene_variant	MODIFIER	AT4G03210
lig4-4-100Gy	L1-12	5	11794150	T	A	SBS		A/T>T/A	Tv	20	0	20	1	homo	intergenic_region	MODIFIER	AT5G32017-AT5G04985
lig4-4-100Gy	L1-6	3	6087994	A	G	SBS		A/T>G/C	Ts	23	0	23	1	homo	upstream_gene_variant	MODIFIER	AT3G17770
lig4-4-100Gy	L1-13	5	26499336	A	G	SBS		A/T>G/C	Ts	33	13	20	0.6061	het	upstream_gene_variant	MODIFIER	AT5G66320
lig4-4-100Gy	L1-13	3	14841858	A	T	SBS		A/T>T/A	Tv	30	10	20	0.6667	het	upstream_gene_variant	MODIFIER	AT3G42723
lig4-4-100Gy	L1-4	2	9701549	A	T	SBS		A/T>T/A	Tv	21	12	9	0.4286	het	upstream_gene_variant	MODIFIER	AT2G22795
lig4-4-100Gy	L1-13	5	19625665	T	C	SBS		A/T>G/C	Ts	27	13	14	0.5185	het	upstream_gene_variant	MODIFIER	AT5G48412
lig4-4-100Gy	L1-5	1	25317884	T	G	SBS		A/T>C/G	Tv	32	10	22	0.6875	het	upstream_gene_variant	MODIFIER	AT1G67560
lig4-4-100Gy	L1-14	1	14302875	G	A	SBS		G/C>A/T	Ts	22	0	22	1	homo	intergenic_region	MODIFIER	AT1G38131-AT1G38790
lig4-4-100Gy	L1-14	3	10573064	A	T	SBS		A/T>T/A	Tv	20	12	8	0.4	het	upstream_gene_variant	MODIFIER	AT3G28310
lig4-4-100Gy	L1-14	5	9904757	G	T	SBS		G/C>T/A	Tv	25	12	13	0.52	het	missense_variant	MODERATE	AT5G27890
lig4-4-100Gy	L1-15	1	16168436	T	A	SBS		A/T>T/A	Tv	19	9	10	0.5263	het	intergenic_region	MODIFIER	AT1G43020-AT1G43040
lig4-4-100Gy	L1-15	3	11122705	T	G	SBS		A/T>C/G	Tv	16	0	16	1	homo	intergenic_region	MODIFIER	AT3G29152-AT3G29160
lig4-4-100Gy	L1-3	1	16811520	T	C	SBS		A/T>G/C	Ts	27	0	27	1	homo	upstream_gene_variant	MODIFIER	AT1G44180
lig4-4-100Gy	L1-6	2	919623	T	A	SBS		A/T>T/A	Tv	20	0	20	1	homo	upstream_gene_variant	MODIFIER	AT2G03090
lig4-4-100Gy	L1-2	3	9877271	T	G	SBS		A/T>C/G	Tv	22	0	22	1	homo	upstream_gene_variant	MODIFIER	AT3G26813
lig4-4-100Gy	L1-2	3	11455883	C	T	SBS		G/C>A/T	Ts	10	0	10	1	homo	upstream_gene_variant	MODIFIER	AT3G05825
lig4-4-100Gy	L1-2	4	7252296	T	G	SBS		A/T>C/G	Tv	16	0	16	1	homo	upstream_gene_variant	MODIFIER	AT4G12100
lig4-4-100Gy	L1-12	5	22888347	G	A	SBS		G/C>A/T	Ts	21	0	21	1	homo	upstream_gene_variant	MODIFIER	AT5G56530
lig4-4-100Gy	L1-14	3	21411812	T	C	SBS		A/T>G/C	Ts	18	0	18	1	homo	5_prime_UTR_variant	MODIFIER	AT3G57800
lig4-4-100Gy	L1-12	4	1520984	A	T	SBS		A/T>T/A	Tv	19	11	8	0.4211	het	upstream_gene_variant	MODIFIER	AT4G03430
lig4-4-100Gy	L1-2	2	18449448	T	C	SBS		A/T>G/C	Ts	19	4	15	0.7895	homo	upstream_gene_variant	MODIFIER	AT2G44745
lig4-4-100Gy	L1-9	1	20322695	T	A	SBS		A/T>T/A	Tv	18	0	18	1	homo	upstream_gene_variant	MODIFIER	AT1G54440
lig4-4-100Gy	L1-12	2	6298357	G	A	SBS		G/C>A/T	Ts	20	0	20	1	homo	upstream_gene_variant	MODIFIER	AT2G14710
lig4-4-100Gy	L1-4	5	13311973	T	C	SBS		A/T>G/C	Ts	25	18	7	0.28	het	upstream_gene_variant	MODIFIER	AT5G35050
lig4-4-100Gy	L1-4	5	19813025	G	A	SBS		G/C>A/T	Ts	25	17	8	0.32	het	upstream_gene_variant	MODIFIER	AT5G48860
lig4-4-100Gy	L1-5	2	7030796	C	T	SBS		G/C>A/T	Ts	21	0	21	1	homo	missense_variant	MODERATE	AT2G16220
lig4-4-100Gy	L1-5	3	12251778	G	A	SBS		G/C>A/T	Ts	62	30	32	0.5161	het	intergenic_region	MODIFIER	AT3G06055-AT3G30705
lig4-4-100Gy	L1-6	4	16562469	A	T	SBS		A/T>T/A	Tv	22	11	11	0.5	het	splice_region_variant&intron_variant	MODIFIER	AT4G34710
lig4-4-100Gy	L1-7	1	9209741	C	T	SBS		G/C>A/T	Ts	20	6	14	0.7	het	missense_variant	MODERATE	AT1G26640
lig4-4-100Gy	L1-2	3	19157845	C	A	SBS		G/C>T/A	Tv	19	0	19	1	homo	missense_variant	MODERATE	AT3G51642
lig4-4-100Gy	L1-3	5	6334420	G	C	SBS		C/G>G/C	Tv	22	0	22	1	homo	synonymous_variant	MODIFIER	AT5G18970
lig4-4-100Gy	L1-6	2	9878018	A	T	SBS		A/T>T/A	Tv	25	0	25	1	homo	missense_variant	MODERATE	AT2G23190
lig4-4-100Gy	L1-6	3	13605736	G	A	SBS		G/C>A/T	Ts	23	7	16	0.6957	het	intergenic_region	MODIFIER	AT3G32980-AT3G06315
lig4-4-100Gy	L1-15	5	21642945	G	C	SBS		C/G>G/C	Tv	18	3	15	0.8333	homo	synonymous_variant	MODIFIER	AT5G53340
lig4-4-100Gy	L1-6	4	16720754	C	A	SBS		G/C>T/A	Tv	32	15	17	0.5312	het	downstream_gene_variant	MODIFIER	AT4G35120
lig4-4-100Gy	L1-9	5	24955054	A	G	SBS		A/T>G/C	Ts	29	14	15	0.5172	het	missense_variant	MODERATE	AT5G62140
lig4-4-100Gy	L1-5	5	8038128	G	A	SBS		G/C>A/T	Ts	23	11	12	0.5217	het	start_lost	HIGH	AT5G23850
lig4-4-100Gy	L1-4	3	5199096	C	T	SBS		G/C>A/T	Ts	23	13	10	0.4348	het	missense_variant	MODERATE	AT3G15390
lig4-4-100Gy	L1-7	1	14252814	A	C	SBS		A/T>C/G	Tv	26	12	14	0.5385	het	intergenic_region	MODIFIER	AT1G07017-AT1G07023
lig4-4-100Gy	L1-7	2	14257387	A	G	SBS		A/T>G/C	Ts	20	11	9	0.45	het	upstream_gene_variant	MODIFIER	AT2G33685
lig4-4-100Gy	L1-7	3	14156227	G	A	SBS		G/C>A/T	Ts	20	12	8	0.4	het	intergenic_region	MODIFIER	AT3G33520-AT3G41762
lig4-4-100Gy	L1-7	4	5297657	T	A	SBS		A/T>T/A	Tv	21	13	8	0.381	het	upstream_gene_variant	MODIFIER	AT4G05415
lig4-4-100Gy	L1-7	4	13289606	C	A	SBS		G/C>T/A	Tv	26	12	14	0.5385	het	upstream_gene_variant	MODIFIER	AT4G26225
lig4-4-100Gy	L1-9	4	11150546	C	T	SBS		G/C>A/T	Ts	25	11	14	0.56	het	synonymous_variant	MODIFIER	AT4G20820
lig4-4-100Gy	L1-5	3	16237235	G	T	SBS		G/C>T/A	Tv	22	0	22	1	homo	missense_variant	MODERATE	AT3G44700
lig4-4-100Gy	L1-7	5	13033693	C	T	SBS		G/C>A/T	Ts	33	24	9	0.2727	het	intergenic_region	MODIFIER	AT5G34829-AT5G34869
lig4-4-100Gy	L1-7	5	13771342	G	A	SBS		G/C>A/T	Ts	33	13	20	0.6061	het	missense_variant	MODERATE	AT5G35600
lig4-4-100Gy	L1-8	2	14934712	T	G	SBS		A/T>C/G	Tv	19	7	12	0.6316	het	upstream_gene_variant	MODIFIER	AT2G35555
lig4-4-100Gy	L1-9	3	20514593	C	T	SBS		G/C>A/T	Ts	22	14	8	0.3636	het	missense_variant	MODERATE	AT3G55330
lig4-4-100Gy	L1-7	4	14819710	A	C	SBS		A/T>C/G	Tv	33	21	12	0.3636	het	missense_variant	MODERATE	AT4G30270
lig4-4-100Gy	L1-6	4	18289512	T	C	SBS		A/T>G/C	Ts	17	11	6	0.3529	het	missense_variant	MODERATE	AT4G39320
lig4-4-100Gy	L1-3	5	4668599	T	A	SBS		A/T>T/A	Tv	21	0	21	1	homo	missense_variant	MODERATE	AT5G14480
lig4-4-100Gy	L1-11	4	9760060	A	C	SBS		A/T>C/G	Tv	22	9	13	0.5909	het	missense_variant	MODERATE	AT4G17500
lig4-4-100Gy	L1-9	2	3992481	A	C	SBS		A/T>C/G	Tv	21	0	21	1	homo	intergenic_region	MODIFIER	AT2G10260-AT2G05505
lig4-4-100Gy	L1-8	4	13871457	C	T	SBS		G/C>A/T	Ts	23	13	10	0.4348	het	missense_variant	MODERATE	AT4G27850
lig4-4-100Gy	L1-2	5	17872607	T	A	SBS		A/T>T/A	Tv	22	13	9	0.4091	het	synonymous_variant	MODIFIER	AT5G44360
lig4-4-100Gy	L1-9	4	5888399	C	T	SBS		G/C>A/T	Ts	14	0	14	1	homo	missense_variant	MODERATE	AT4G09260
lig4-4-100Gy	L1-9	1	27716076	A	T	SBS		A/T>T/A	Tv	21	12	9	0.4286	het	splice_region_variant&intron_variant	MODIFIER	AT1G73690
lig4-4-100Gy	L1-4	1	9747939	T	G	SBS		A/T>C/G	Tv	23	0	23	1	homo	3_prime_UTR_variant	MODIFIER	AT1G27970
lig4-4-100Gy	L1-15	3	2941541	A	G	SBS		A/T>G/C	Ts	24	0	24	1	homo	missense_variant	MODERATE	AT3G09570
lig4-4-100Gy	L1-5	4	15953241	C	T	SBS		G/C>A/T	Ts	19	11	8	0.4211	het	missense_variant	MODERATE	AT4G33070
lig4-4-100Gy	L1-4	5	20524707	T	G	SBS		A/T>C/G	Tv	27	14	13	0.4815	het	missense_variant	MODERATE	AT5G50400
lig4-4-100Gy	L1-13	5	5531884	C	T	SBS		G/C>A/T	Ts	15	0	15	1	homo	missense_variant	MODERATE	AT5G16820
lig4-4-100Gy	L1-14	5	24106772	T	A	SBS		A/T>T/A	Tv	26	10	16	0.6154	het	missense_variant	MODERATE	AT5G59830
lig4-4-100Gy	L1-10	5	21645740	G	A	SBS		G/C>A/T	Ts	25	15	10	0.4	het	synonymous_variant	MODIFIER	AT5G53350
lig4-4-100Gy	L1-9	2	17053159	A	G	SBS		A/T>G/C	Ts	24	16	8	0.3333	het	missense_variant	MODERATE	AT2G40850
lig4-4-100Gy	L1-2	4	15893893	C	T	SBS		G/C>A/T	Ts	25	10	15	0.6	het	synonymous_variant	MODIFIER	AT4G32920
lig4-4-100Gy	L1-8	2	15571240	T	C	SBS		A/T>G/C	Ts	19	11	8	0.4211	het	missense_variant	MODERATE	AT2G37050
lig4-4-100Gy	L1-7	5	14899762	C	T	SBS		G/C>A/T	Ts	19	7	12	0.6316	het	missense_variant	MODERATE	AT5G37510
lig4-4-100Gy	L1-5	2	14674795	T	A	SBS		A/T>T/A	Tv	23	15	8	0.3478	het	synonymous_variant	MODIFIER	AT2G34790
lig4-4-100Gy	L1-2	1	22812639	G	A	SBS		G/C>A/T	Ts	21	13	8	0.381	het	3_prime_UTR_variant	MODIFIER	AT1G61770
lig4-4-100Gy	L1-7	1	10632791	T	C	SBS		A/T>G/C	Ts	18	6	12	0.6667	het	3_prime_UTR_variant	MODIFIER	AT1G30220
lig4-4-100Gy	L1-6	1	9858505	G	A	SBS		G/C>A/T	Ts	12	5	7	0.5833	het	downstream_gene_variant	MODIFIER	AT1G28220
lig4-4-100Gy	L1-13	5	25759795	A	C	SBS		A/T>C/G	Tv	31	16	15	0.4839	het	missense_variant	MODERATE	AT5G64420
lig4-4-100Gy	L1-2	5	23005918	G	C	SBS		C/G>G/C	Tv	29	10	19	0.6552	het	downstream_gene_variant	MODIFIER	AT5G56880
lig4-4-100Gy	L1-6	1	10497497	G	A	SBS		G/C>A/T	Ts	20	9	11	0.55	het	downstream_gene_variant	MODIFIER	AT1G29950
lig4-4-100Gy	L1-7	1	13214778	A	T	SBS		A/T>T/A	Tv	21	6	15	0.7143	het	downstream_gene_variant	MODIFIER	AT1G35680
lig4-4-100Gy	L1-10	2	419452	T	A	SBS		A/T>T/A	Tv	23	0	23	1	homo	downstream_gene_variant	MODIFIER	AT2G01905
teb-8-100Gy	PC23	5	22925822	T	=-A	-1	-1			10	15	25	0.4	het	upstream_gene_variant	MODIFIER	AT5G56620	acatacaactTAaaagaccttttcgatttgtt	Homopoly	1
teb-8-100Gy	PC18	4	9842027	T	=-A	-1	-1			6	9	15	0.4	het	upstream_gene_variant	MODIFIER	AT4G17690	ataatatgtaTAaaattgaatataaatatttc	Homopoly	1
teb-8-100Gy	PC24	3	21833277	C	=-A	-1	-1			13	12	25	0.52	het	upstream_gene_variant	MODIFIER	AT3G59060	taaaatctccCAaaagtaaaagtaacaaaaaa	Homopoly	1
teb-8-100Gy	PC16	3	23039337	G	=-A	-1	-1			11	12	23	0.4783	het	upstream_gene_variant	MODIFIER	AT3G62240	aaaactgaatGAaacacgtaccttccacaaat	Homopoly	1
teb-8-100Gy	PC23	5	21999158	C	=-A	-1	-1			14	11	25	0.56	het	upstream_gene_variant	MODIFIER	AT5G54200	acattaaattCAaaatctattaaggttgtata	Homopoly	1
teb-8-100Gy	PC16	1	25348858	G	=-A	-1	-1			11	7	18	0.6111	het	upstream_gene_variant	MODIFIER	AT1G67630	tattattttaGAaaatctacttttattacaat	Homopoly	1
teb-8-100Gy	PC16	5	7172935	T	=-A	-1	-1			8	12	20	0.4	het	frameshift_variant	HIGH	AT5G21105	ggtcccaccaTAaaagccttcgccggagacac	Homopoly	1
teb-8-100Gy	PC16	5	12130694	T	-C	-1	-1			11	12	23	0.4783	het	intergenic_region	MODIFIER	AT5G32470-AT5G32590	taaaggtaagTCccaagctatgcatacagaga	Homopoly	1
teb-8-100Gy	PC18	3	15068845	A	=-T	-1	-1			8	11	19	0.4211	het	intergenic_region	MODIFIER	AT3G42995-AT3G43083	tagggttcccATtttatcacgatctcaaatcc	Homopoly	1
teb-8-100Gy	PC17	2	2799592	C	=-A	-1	-1			9	3	12	0.75	homo	intergenic_region	MODIFIER	AT2G06850-AT2G06904	ttcttttaatCAaaaaccttttctaagaagat	Homopoly	1
teb-8-100Gy	PC19	5	7258662	C	=-G	-1	-1			19	1	20	0.95	homo	frameshift_variant	HIGH	AT5G21960	gttgttgtgtCGggaagtacaaattggttgaa	Homopoly	1
teb-8-100Gy	PC15	1	11950321	C	=-A	-1	-1			10	13	23	0.4348	het	upstream_gene_variant	MODIFIER	AT1G32975	atcagagagaCAaaaaaagttacccataaaat	Homopoly	1
teb-8-100Gy	PC21	3	11478801	C	=-T	-1	-1			19	0	19	1	homo	frameshift_variant	HIGH	AT3G29639	attggcatccCTtttctttggatggatttaat	Homopoly	1
teb-8-100Gy	PC20	5	4644479	T	=-A	-1	-1			21	1	22	0.9545	homo	frameshift_variant	HIGH	AT5G14400	agtgttatggTAaaccaactcttgagcatcaa	Homopoly	1
teb-8-100Gy	PC15	3	6461350	T	=-G	-1	-1			15	3	18	0.8333	homo	frameshift_variant	HIGH	AT3G18770	tgatgcctctTGggacggcgtgttttggtgct	Homopoly	1
teb-8-100Gy	PC21	2	7773417	C	=-T	-1	-1			13	17	30	0.4333	het	3_prime_UTR_variant	MODIFIER	AT2G17900	ttataagcgtCTttcaatgcaatgcaagctgc	Homopoly	1
teb-8-100Gy	PC14	4	5061209	G	=+A	1	1			10	9	19	0.5263	het	intergenic_region	MODIFIER	AT4G08116-AT4G05355	ctatcagcaaG+Aaatcaaggtt	Homopoly	1
teb-8-100Gy	PC14	4	1191831	C	=+T	1	1			10	8	18	0.5556	het	upstream_gene_variant	MODIFIER	AT4G04275	gagatgatctC+Ttttttggttt	Homopoly	1
teb-8-100Gy	PC17	1	19868046	A	=+T	1	1			13	2	15	0.8667	homo	splice_region_variant&intron_variant	MODIFIER	AT1G53282	ccatcctgcaA+Ttttttttata	Homopoly	1
teb-8-100Gy	PC17	1	2664379	G	=+T	1	1			21	1	22	0.9545	homo	downstream_gene_variant	MODIFIER	AT1G08430	gatataatttG+Tttcatttgtg	Homopoly	1
teb-8-100Gy	PC21	2	8665184	A	=+T	1	1			13	12	25	0.52	het	upstream_gene_variant	MODIFIER	AT2G20080	tttcttaattA+Ttttcttgctt	Homopoly	1
teb-8-100Gy	PC23	4	8208018	G	=+T	1	1			16	0	16	1	homo	upstream_gene_variant	MODIFIER	AT4G14230	ggaaaaactaG+Ttttggagatt	Homopoly	1
teb-8-100Gy	PC14	1	9330398	C	=-AAA	>2bp Del	2-10 bp Del			8	10	18	0.4444	het	3_prime_UTR_variant	MODIFIER	AT1G26920	ttttcgttatCAAAatatacatcttgtgaataag	Homopoly	1
teb-8-100Gy	PC18	2	7215515	G	=+AA	>2bp Ins	2-10 bp Ins			8	0	10	0.8	homo	5_prime_UTR_variant	MODIFIER	AT2G16640	gagagagagaG+AAaaatagagag	Homopoly	1
teb-8-100Gy	PC16	3	19751598	A	=-T	-1	-1			11	12	23	0.4783	het	upstream_gene_variant	MODIFIER	AT3G53260	aacttgtgacATatacattataaaaaggttac	Polynucleotide	2
teb-8-100Gy	PC21	1	9557546	A	=-TATCT	>2bp Del	2-10 bp Del			12	15	27	0.4444	het	upstream_gene_variant	MODIFIER	AT1G27500	tcgtctagtaATATCTtacaagctaaacaagaaaga	Polynucleotide	2
teb-8-100Gy	PC23	1	10091598	A	=-CAGATG	>2bp Del	2-10 bp Del			21	2	23	0.913	homo	upstream_gene_variant	MODIFIER	AT1G28710	acaaatgcaaACAGATGcaacaattctcttaaagaaa	Polynucleotide	2
teb-8-100Gy	PC19	1	3934759	A	=-AT	>2bp Del	2-10 bp Del			11	12	23	0.4783	het	upstream_gene_variant	MODIFIER	AT1G11670	attttttgttAATatatattgcagtataattta	Polynucleotide	2
teb-8-100Gy	PC16	2	18803619	G	=-TTCTT	>2bp Del	2-10 bp Del			11	14	25	0.44	het	upstream_gene_variant	MODIFIER	AT2G45640	aatttagcgtGTTCTTttaatgaacgcagcgtcagc	Polynucleotide	2
teb-8-100Gy	PC18	3	20114674	T	=-TTCCTCC	>2bp Del	2-10 bp Del			17	2	19	0.8947	homo	5_prime_UTR_variant	MODIFIER	AT3G54320	caattagcccTTTCCTCCttcagggtttatttaacttg	Polynucleotide	3
teb-8-100Gy	PC23	3	8997831	A	=-TCTG	>2bp Del	2-10 bp Del			7	6	13	0.5385	het	5_prime_UTR_variant	MODIFIER	AT3G24650	tacaaaccctATCTGtccgtacaaaatactaaaaa	Polynucleotide	2
teb-8-100Gy	PC19	2	18920476	C	=-GTGAAATAGCAG	>2bp Del	11-30 bp Del			22	4	26	0.8462	homo	conservative_inframe_DELetion	MODERATE	AT2G45990	agcgttactgCGTGAAATAGCAGgtgtaatcataccatcagaa	Polynucleotide	3
teb-8-100Gy	PC23	3	8989302	G	=-CAACTCTA	>2bp Del	2-10 bp Del			12	14	26	0.4615	het	frameshift_variant	HIGH	AT3G24630	attgtgagatGCAACTCTAcaagagaagctgctttacag	Polynucleotide	3
teb-8-100Gy	PC17	5	26608053	T	=+AGAAAAAAGAAAA	>2bp Ins	11-30 bp Ins			8	7	15	0.5333	het	upstream_gene_variant	MODIFIER	AT5G66650	aacattttttT+AGAAAAAAGAAAAagaaaaaagaaaaagaaa	Polynucleotide	13
teb-8-100Gy	PC15	2	9914279	G	=+ATGCGAATCCGAGT	>2bp Ins	11-30 bp Ins			6	13	19	0.3158	het	5_prime_UTR_variant	MODIFIER	AT2G23300	tcagtacatgG+ATGCGAATCCGAGTatgcgaatccgagtgacg	Polynucleotide	14
teb-8-100Gy	PC19	1	23549012	T	=+CAGCAA	>2bp Ins	2-10 bp Ins			11	18	29	0.3793	het	frameshift_variant	HIGH	AT1G63490	ggattaactcT+CAGCAAcagcaactca	Polynucleotide	6
teb-8-100Gy	PC22	1	4925771	A	-C	-1	-1			12	13	25	0.48	het	upstream_gene_variant	MODIFIER	AT1G14380	cgagtgtctaACtaatcgatatatctaatttc
teb-8-100Gy	PC23	1	23478204	T	=-A	-1	-1			16	19	35	0.4571	het	upstream_gene_variant	MODIFIER	AT1G63290	ttttgtgtatTAatgcttctgggacctctgca
teb-8-100Gy	PC21	4	7135839	G	=-A	-1	-1			23	0	23	1	homo	upstream_gene_variant	MODIFIER	AT4G11850	atgcatgtatGAgtttccgaaaatgtatttca
teb-8-100Gy	PC16	4	1300774	A	=-T	-1	-1			7	12	19	0.3684	het	upstream_gene_variant	MODIFIER	AT4G02930	gctgattaatATtccaaaacaataaaggaagc
teb-8-100Gy	PC21	1	1221259	G	-C	-1	-1			36	1	37	0.973	homo	upstream_gene_variant	MODIFIER	AT1G04490	aatttgaaatGCcaagcacgctggaaataaac
teb-8-100Gy	PC14	2	10747210	A	=-T	-1	-1			10	12	22	0.4545	het	upstream_gene_variant	MODIFIER	AT2G25220	ttcactggaaATtattcccaccaacgcagcag
teb-8-100Gy	PC16	3	20960016	C	=-T	-1	-1			8	17	25	0.32	het	upstream_gene_variant	MODIFIER	AT3G56580	gtccactcttCTtagtattgcctgtttatttc
teb-8-100Gy	PC20	1	13626223	G	=-A	-1	-1			20	0	20	1	homo	intergenic_region	MODIFIER	AT1G36240-AT1G36272	tcatctcgagGAagcaccggaccggcatgagc
teb-8-100Gy	PC19	2	7077620	A	=-T	-1	-1			21	2	23	0.913	homo	upstream_gene_variant	MODIFIER	AT2G06615	cttaatcttaATcttaacatagtaaaaatctc
teb-8-100Gy	PC18	4	15528532	A	=-G	-1	-1			19	1	20	0.95	homo	5_prime_UTR_variant	MODIFIER	AT4G32160	caatgagctgAGcctaaaccaaacatagccag
teb-8-100Gy	PC19	2	12075891	G	-C	-1	-1			14	6	20	0.7	het	downstream_gene_variant	MODIFIER	AT2G28290	actgtgtgcaGCggggttggaggatttcctga
teb-8-100Gy	PC16	2	5590631	C	=-T	-1	-1			9	12	21	0.4286	het	frameshift_variant	HIGH	AT2G13430	atcaagcgatCTcgaacggttcaaagcggcat
teb-8-100Gy	PC18	3	1749660	T	-C	-1	-1			15	12	27	0.5556	het	frameshift_variant	HIGH	AT3G05858	tctgccttcaTCgccaagtttcatgcaactcg
teb-8-100Gy	PC21	5	11098566	A	=-T	-1	-1			9	18	27	0.3333	het	intergenic_region	MODIFIER	AT5G29000-AT5G29050	aacgcgagtaATtgtaggagtttccgagatca
teb-8-100Gy	PC23	4	12540483	G	-C	-1	-1			13	2	15	0.8667	homo	frameshift_variant	HIGH	AT4G24160	tggttatggtGCttctcaagggtttttcttcc
teb-8-100Gy	PC20	3	12167249	A	-C	-1	-1			7	7	14	0.5	het	downstream_gene_variant	MODIFIER	AT3G30580	tttttatataACcacaaaaatccaagcataca
teb-8-100Gy	PC18	1	7179035	C	=-T	-1	-1			12	7	19	0.6316	het	upstream_gene_variant	MODIFIER	AT1G20691	taatccatctCTaatcttccatgaacgtgttg
teb-8-100Gy	PC21	5	6848519	A	=-G	-1	-1			12	15	27	0.4444	het	frameshift_variant	HIGH	AT5G20280	tgcacgtgcaAGttccacaacatatttaacct
teb-8-100Gy	PC18	1	28211376	A	=-G	-1	-1			10	7	17	0.5882	het	frameshift_variant	HIGH	AT1G75160	caaatccggaAGaggcaaaaacgacggcgttt
teb-8-100Gy	PC22	3	17620976	C	=-G	-1	-1			13	0	13	1	homo	frameshift_variant	HIGH	AT3G47770	agtgggttgtCGcactcgttgcaacatactat
teb-8-100Gy	PC14	3	14251616	T	=+G	1	1			6	13	19	0.3158	het	frameshift_variant	HIGH	AT3G42060	cacacagcggT+Ggtcgccgtcc
teb-8-100Gy	PC24	1	3535267	A	=+G	1	1			22	0	20	1	homo	upstream_gene_variant	MODIFIER	AT1G10670	gtagctgcaaA+Ggtcttgctaa
teb-8-100Gy	PC24	4	2849881	C	=+T	1	1			8	9	17	0.4706	het	upstream_gene_variant	MODIFIER	AT4G05555	acatactcttC+Ttgtgtatgat
teb-8-100Gy	PC17	5	4066482	C	=-CCTAG	>2bp Del	2-10 bp Del			18	0	18	1	homo	upstream_gene_variant	MODIFIER	AT5G12860	tcatgcatagCCCTAGctctcagttattctcgcatt
teb-8-100Gy	PC21	1	18813219	A	=-TAAGGAAACTC	>2bp Del	11-30 bp Del			13	3	16	0.8125	homo	upstream_gene_variant	MODIFIER	AT1G50745	atctatctctATAAGGAAACTCtgatctgcaactcgccaaga
teb-8-100Gy	PC18	1	7856378	T	=-TTCCA	>2bp Del	2-10 bp Del			7	9	16	0.4375	het	upstream_gene_variant	MODIFIER	AT1G22250	gttgaaaccgTTTCCAaacttaaataacttccaccg
teb-8-100Gy	PC17	5	26259543	T	=-TG	>2bp Del	2-10 bp Del			19	1	20	0.95	homo	upstream_gene_variant	MODIFIER	AT5G65683	caaaagagcgTTGcaaggtcttcaacagaagct
teb-8-100Gy	PC22	1	182559	G	=-AATTCCT	>2bp Del	2-10 bp Del			8	14	22	0.3636	het	5_prime_UTR_variant	MODIFIER	AT1G01490	tatctaaatcGAATTCCTactttttgataaaatacgtt
teb-8-100Gy	PC16	5	5904617	G	=-AACTCTA	>2bp Del	2-10 bp Del			8	10	18	0.4444	het	upstream_gene_variant	MODIFIER	AT5G17860	tgtttttaaaGAACTCTAtatctactattattggtttt
teb-8-100Gy	PC24	3	20739116	T	=-ACTTA	>2bp Del	2-10 bp Del			11	12	23	0.4783	het	upstream_gene_variant	MODIFIER	AT3G08605	ggaaaaaataTACTTAaaaatccacaacttctaggc
teb-8-100Gy	PC15	3	21742966	T	=-GAAATAGTC	>2bp Del	2-10 bp Del			14	0	14	1	homo	conservative_inframe_DELetion	MODERATE	AT3G58790	tgtgagaagtTGAAATAGTCtttgtattttcttccggggc
teb-8-100Gy	PC19	5	20690025	A	=-CT	>2bp Del	2-10 bp Del			16	12	28	0.5714	het	downstream_gene_variant	MODIFIER	AT5G50840	ctgccaaaccACTtttctactctaaactttttc
teb-8-100Gy	PC14	5	16184830	G		Complex				7	12	19	0.3684	het	missense_variant	MODERATE	AT5G40450
teb-8-100Gy	PC15	5	1066062	G		Complex				10	8	18	0.5556	het	upstream_gene_variant	MODIFIER	AT5G03940
teb-8-100Gy	PC16	3	54296	T		Complex				12	13	25	0.48	het	synonymous_variant	MODIFIER	AT3G01150
teb-8-100Gy	PC18	4	9048115	C		Complex				14	0	8	1	homo	upstream_gene_variant	MODIFIER	AT4G15955
teb-8-100Gy	PC19	1	18998346	T		Complex				16	11	27	0.5926	het	upstream_gene_variant	MODIFIER	AT1G51230
teb-8-100Gy	PC19	3	16035012	T		Complex				15	13	28	0.5357	het	missense_variant	MODERATE	AT3G44370
teb-8-100Gy	PC19	5	26164618	G		Complex				9	11	20	0.45	het	missense_variant	MODERATE	AT5G65460
teb-8-100Gy	PC21	5	11535395	G		Complex				7	12	19	0.3684	het	intergenic_region	MODIFIER	AT5G04945-AT5G31412
teb-8-100Gy	PC21	5	9703083	G		Complex				11	15	26	0.4231	het	3_prime_UTR_variant	MODIFIER	AT5G27490
teb-8-100Gy	PC24	4	2080776	T		Complex				9	16	25	0.36	het	upstream_gene_variant	MODIFIER	AT4G04805
teb-8-100Gy	PC19	3	18453735	T	C	SBS		A/T>G/C	Ts	8	10	18	0.4444	het	upstream_gene_variant	MODIFIER	AT3G49730
teb-8-100Gy	PC18	5	16200877	C	T	SBS		G/C>A/T	Ts	9	10	19	0.4737	het	upstream_gene_variant	MODIFIER	AT5G40450
teb-8-100Gy	PC23	4	16895716	T	G	SBS		A/T>C/G	Tv	9	10	19	0.4737	het	upstream_gene_variant	MODIFIER	AT4G35580
teb-8-100Gy	PC18	1	603203	T	G	SBS		A/T>C/G	Tv	9	11	20	0.45	het	upstream_gene_variant	MODIFIER	AT1G02730
teb-8-100Gy	PC17	3	10780145	G	A	SBS		G/C>A/T	Ts	31	0	31	1	homo	upstream_gene_variant	MODIFIER	AT3G28710
teb-8-100Gy	PC23	5	22153566	T	A	SBS		A/T>T/A	Tv	12	7	19	0.6316	het	upstream_gene_variant	MODIFIER	AT5G54520
teb-8-100Gy	PC23	3	9323758	T	C	SBS		A/T>G/C	Ts	10	6	16	0.625	het	upstream_gene_variant	MODIFIER	AT3G25620
teb-8-100Gy	PC14	5	23751123	A	G	SBS		A/T>G/C	Ts	25	0	25	1	homo	upstream_gene_variant	MODIFIER	AT5G58800
teb-8-100Gy	PC21	4	11883113	A	T	SBS		A/T>T/A	Tv	14	20	34	0.4118	het	upstream_gene_variant	MODIFIER	AT4G22550
teb-8-100Gy	PC23	3	18622435	G	C	SBS		C/G>G/C	Tv	10	7	17	0.5882	het	upstream_gene_variant	MODIFIER	AT3G50220
teb-8-100Gy	PC19	5	19964180	A	T	SBS		A/T>T/A	Tv	14	9	23	0.6087	het	upstream_gene_variant	MODIFIER	AT5G49230
teb-8-100Gy	PC22	2	12246064	A	G	SBS		A/T>G/C	Ts	17	13	30	0.5667	het	upstream_gene_variant	MODIFIER	AT2G28590
teb-8-100Gy	PC19	3	3367975	G	A	SBS		G/C>A/T	Ts	30	0	30	1	homo	upstream_gene_variant	MODIFIER	AT3G10740
teb-8-100Gy	PC20	1	23364318	T	A	SBS		A/T>T/A	Tv	6	13	19	0.3158	het	upstream_gene_variant	MODIFIER	AT1G63020
teb-8-100Gy	PC19	1	23598319	T	C	SBS		A/T>G/C	Ts	10	13	23	0.4348	het	upstream_gene_variant	MODIFIER	AT1G63640
teb-8-100Gy	PC23	5	8569862	G	A	SBS		G/C>A/T	Ts	16	0	16	1	homo	upstream_gene_variant	MODIFIER	AT5G24900
teb-8-100Gy	PC14	2	11435366	C	T	SBS		G/C>A/T	Ts	8	15	23	0.3478	het	upstream_gene_variant	MODIFIER	AT2G26800
teb-8-100Gy	PC17	3	2998504	T	C	SBS		A/T>G/C	Ts	14	12	26	0.5385	het	upstream_gene_variant	MODIFIER	AT3G09760
teb-8-100Gy	PC22	1	19269780	T	A	SBS		A/T>T/A	Tv	13	9	22	0.5909	het	upstream_gene_variant	MODIFIER	AT1G51870
teb-8-100Gy	PC14	5	13631718	T	C	SBS		A/T>G/C	Ts	8	11	19	0.4211	het	upstream_gene_variant	MODIFIER	AT5G35410
teb-8-100Gy	PC23	1	17399820	C	T	SBS		G/C>A/T	Ts	10	13	23	0.4348	het	upstream_gene_variant	MODIFIER	AT1G47420
teb-8-100Gy	PC15	1	24623473	T	G	SBS		A/T>C/G	Tv	13	0	13	1	homo	upstream_gene_variant	MODIFIER	AT1G66140
teb-8-100Gy	PC19	5	26891140	C	T	SBS		G/C>A/T	Ts	13	15	28	0.4643	het	upstream_gene_variant	MODIFIER	AT5G67390
teb-8-100Gy	PC20	4	8642865	T	G	SBS		A/T>C/G	Tv	28	0	28	1	homo	upstream_gene_variant	MODIFIER	AT4G15140
teb-8-100Gy	PC21	5	8504448	T	C	SBS		A/T>G/C	Ts	7	10	17	0.4118	het	upstream_gene_variant	MODIFIER	AT5G24770
teb-8-100Gy	PC19	4	17175593	C	A	SBS		G/C>T/A	Tv	27	0	27	1	homo	upstream_gene_variant	MODIFIER	AT4G36290
teb-8-100Gy	PC18	4	11568729	A	C	SBS		A/T>C/G	Tv	10	10	20	0.5	het	upstream_gene_variant	MODIFIER	AT4G21770
teb-8-100Gy	PC20	4	16308029	C	T	SBS		G/C>A/T	Ts	37	0	37	1	homo	upstream_gene_variant	MODIFIER	AT4G34050
teb-8-100Gy	PC16	2	8656281	G	A	SBS		G/C>A/T	Ts	6	12	18	0.3333	het	upstream_gene_variant	MODIFIER	AT2G20050
teb-8-100Gy	PC16	2	8438367	A	T	SBS		A/T>T/A	Tv	20	0	20	1	homo	upstream_gene_variant	MODIFIER	AT2G19470
teb-8-100Gy	PC17	2	11068061	C	A	SBS		G/C>T/A	Tv	12	12	24	0.5	het	upstream_gene_variant	MODIFIER	AT2G25940
teb-8-100Gy	PC24	4	475063	A	T	SBS		A/T>T/A	Tv	23	0	23	1	homo	upstream_gene_variant	MODIFIER	AT4G01090
teb-8-100Gy	PC22	5	6886256	A	T	SBS		A/T>T/A	Tv	7	10	17	0.4118	het	upstream_gene_variant	MODIFIER	AT5G20360
teb-8-100Gy	PC17	3	3347812	A	T	SBS		A/T>T/A	Tv	12	12	24	0.5	het	upstream_gene_variant	MODIFIER	AT3G10690
teb-8-100Gy	PC22	5	1250864	G	T	SBS		G/C>T/A	Tv	24	0	24	1	homo	upstream_gene_variant	MODIFIER	AT5G04420
teb-8-100Gy	PC16	3	3577051	C	T	SBS		G/C>A/T	Ts	9	13	22	0.4091	het	upstream_gene_variant	MODIFIER	AT3G11400
teb-8-100Gy	PC23	2	19044243	A	T	SBS		A/T>T/A	Tv	10	7	17	0.5882	het	upstream_gene_variant	MODIFIER	AT2G46390
teb-8-100Gy	PC20	1	28992298	T	C	SBS		A/T>G/C	Ts	16	0	16	1	homo	upstream_gene_variant	MODIFIER	AT1G77145
teb-8-100Gy	PC22	1	26125390	T	C	SBS		A/T>G/C	Ts	9	10	19	0.4737	het	upstream_gene_variant	MODIFIER	AT1G69510
teb-8-100Gy	PC24	5	4885262	G	A	SBS		G/C>A/T	Ts	9	7	16	0.5625	het	upstream_gene_variant	MODIFIER	AT5G15080
teb-8-100Gy	PC14	5	9113980	G	A	SBS		G/C>A/T	Ts	8	20	28	0.2857	het	upstream_gene_variant	MODIFIER	AT5G26090
teb-8-100Gy	PC17	3	3334920	C	A	SBS		G/C>T/A	Tv	16	16	32	0.5	het	5_prime_UTR_variant	MODIFIER	AT3G10660
teb-8-100Gy	PC21	3	23210045	C	T	SBS		G/C>A/T	Ts	20	0	20	1	homo	upstream_gene_variant	MODIFIER	AT3G62730
teb-8-100Gy	PC22	5	22602775	T	C	SBS		A/T>G/C	Ts	13	7	20	0.65	het	upstream_gene_variant	MODIFIER	AT5G55850
teb-8-100Gy	PC14	2	19563568	C	G	SBS		C/G>G/C	Tv	8	21	29	0.2759	het	5_prime_UTR_variant	MODIFIER	AT2G47750
teb-8-100Gy	PC14	5	21699657	T	C	SBS		A/T>G/C	Ts	22	0	22	1	homo	upstream_gene_variant	MODIFIER	AT5G53460
teb-8-100Gy	PC16	1	24241363	C	T	SBS		G/C>A/T	Ts	9	13	22	0.4091	het	upstream_gene_variant	MODIFIER	AT1G65270
teb-8-100Gy	PC17	5	7328658	C	T	SBS		G/C>A/T	Ts	24	0	24	1	homo	upstream_gene_variant	MODIFIER	AT5G22100
teb-8-100Gy	PC15	2	9310252	T	A	SBS		A/T>T/A	Tv	19	0	19	1	homo	5_prime_UTR_variant	MODIFIER	AT2G21840
teb-8-100Gy	PC19	1	19484155	C	T	SBS		G/C>A/T	Ts	14	9	23	0.6087	het	upstream_gene_variant	MODIFIER	AT1G52320
teb-8-100Gy	PC22	1	8104656	T	G	SBS		A/T>C/G	Tv	11	13	24	0.4583	het	upstream_gene_variant	MODIFIER	AT1G22900
teb-8-100Gy	PC21	5	5772464	T	C	SBS		A/T>G/C	Ts	6	11	17	0.3529	het	5_prime_UTR_premature_start_codon_gain_variant	LOW	AT5G17510
teb-8-100Gy	PC18	3	10981430	C	T	SBS		G/C>A/T	Ts	12	11	23	0.5217	het	5_prime_UTR_variant	MODIFIER	AT3G28956
teb-8-100Gy	PC17	3	16475968	A	C	SBS		A/T>C/G	Tv	12	8	20	0.6	het	5_prime_UTR_variant	MODIFIER	AT3G45050
teb-8-100Gy	PC14	5	4279363	G	T	SBS		G/C>T/A	Tv	7	19	26	0.2692	het	missense_variant	MODERATE	AT5G13340
teb-8-100Gy	PC20	3	7844491	T	C	SBS		A/T>G/C	Ts	8	11	19	0.4211	het	missense_variant	MODERATE	AT3G22230
teb-8-100Gy	PC17	3	7697497	G	A	SBS		G/C>A/T	Ts	11	11	22	0.5	het	synonymous_variant	MODIFIER	AT3G21850
teb-8-100Gy	PC15	1	25572235	A	G	SBS		A/T>G/C	Ts	25	0	25	1	homo	synonymous_variant	MODIFIER	AT1G68230
teb-8-100Gy	PC18	1	2379846	G	A	SBS		G/C>A/T	Ts	11	14	25	0.44	het	5_prime_UTR_variant	MODIFIER	AT1G07700
teb-8-100Gy	PC16	4	7297998	C	T	SBS		G/C>A/T	Ts	10	8	18	0.5556	het	missense_variant	MODERATE	AT4G12270
teb-8-100Gy	PC20	1	21122319	G	A	SBS		G/C>A/T	Ts	18	0	18	1	homo	stop_gained&splice_region_variant	HIGH	AT1G56418
teb-8-100Gy	PC24	5	17519323	T	C	SBS		A/T>G/C	Ts	6	13	19	0.3158	het	missense_variant	MODERATE	AT5G43610
teb-8-100Gy	PC18	4	11140061	G	A	SBS		G/C>A/T	Ts	13	11	24	0.5417	het	missense_variant	MODERATE	AT4G20800
teb-8-100Gy	PC19	1	13193093	G	A	SBS		G/C>A/T	Ts	7	10	17	0.4118	het	synonymous_variant	MODIFIER	AT1G35660
teb-8-100Gy	PC23	5	303644	G	T	SBS		G/C>T/A	Tv	23	0	23	1	homo	missense_variant	MODERATE	AT5G01780
teb-8-100Gy	PC24	5	658189	T	C	SBS		A/T>G/C	Ts	21	0	21	1	homo	synonymous_variant	MODIFIER	AT5G02870
teb-8-100Gy	PC23	5	15665893	G	A	SBS		G/C>A/T	Ts	11	14	25	0.44	het	synonymous_variant	MODIFIER	AT5G39130
teb-8-100Gy	PC19	1	8861339	G	A	SBS		G/C>A/T	Ts	15	14	29	0.5172	het	3_prime_UTR_variant	MODIFIER	AT1G25275
teb-8-100Gy	PC18	5	6466083	C	G	SBS		C/G>G/C	Tv	15	10	25	0.6	het	missense_variant	MODERATE	AT5G19220
teb-8-100Gy	PC14	3	3493870	C	T	SBS		G/C>A/T	Ts	22	0	22	1	homo	missense_variant	MODERATE	AT3G11150
teb-8-100Gy	PC16	3	20542180	A	T	SBS		A/T>T/A	Tv	13	7	20	0.65	het	missense_variant	MODERATE	AT3G55410
teb-8-100Gy	PC20	2	1186618	T	A	SBS		A/T>T/A	Tv	17	0	17	1	homo	synonymous_variant	MODIFIER	AT2G03890
teb-8-100Gy	PC22	5	8516487	A	G	SBS		A/T>G/C	Ts	15	7	22	0.6818	het	synonymous_variant	MODIFIER	AT5G24800
teb-8-100Gy	PC17	2	14928387	C	G	SBS		C/G>G/C	Tv	22	0	22	1	homo	synonymous_variant	MODIFIER	AT2G35540
teb-8-100Gy	PC14	5	14652238	A	C	SBS		A/T>C/G	Tv	10	9	19	0.5263	het	3_prime_UTR_variant	MODIFIER	AT5G37070
teb-8-100Gy	PC20	3	22460252	A	T	SBS		A/T>T/A	Tv	20	0	20	1	homo	3_prime_UTR_variant	MODIFIER	AT3G60770
teb-8-100Gy	PC21	2	8502827	C	T	SBS		G/C>A/T	Ts	8	7	15	0.5333	het	splice_region_variant	MODIFIER	AT2G19680
teb-8-100Gy	PC18	5	4384397	T	A	SBS		A/T>T/A	Tv	13	15	28	0.4643	het	splice_donor_variant&intron_variant	HIGH	AT5G13610
teb-8-100Gy	PC20	2	9308610	T	C	SBS		A/T>G/C	Ts	9	11	20	0.45	het	synonymous_variant	MODIFIER	AT2G21840
teb-8-100Gy	PC21	3	318775	G	C	SBS		C/G>G/C	Tv	23	0	23	1	homo	missense_variant	MODERATE	AT3G01920
teb-8-100Gy	PC23	3	22399931	T	C	SBS		A/T>G/C	Ts	10	14	24	0.4167	het	3_prime_UTR_variant	MODIFIER	AT3G60590
teb-8-100Gy	PC22	2	6907232	G	A	SBS		G/C>A/T	Ts	10	8	18	0.5556	het	missense_variant	MODERATE	AT2G15860
teb-8-100Gy	PC16	5	20791035	G	A	SBS		G/C>A/T	Ts	12	6	18	0.6667	het	synonymous_variant	MODIFIER	AT5G51150
teb-8-100Gy	PC23	4	17479711	T	C	SBS		A/T>G/C	Ts	6	12	18	0.3333	het	missense_variant	MODERATE	AT4G37100
teb-8-100Gy	PC15	3	20966894	G	C	SBS		C/G>G/C	Tv	28	0	28	1	homo	missense_variant&splice_region_variant	MODERATE	AT3G56590
teb-8-100Gy	PC18	1	547133	A	G	SBS		A/T>G/C	Ts	6	12	18	0.3333	het	missense_variant	MODERATE	AT1G02580
teb-8-100Gy	PC18	1	9455499	T	G	SBS		A/T>C/G	Tv	8	11	19	0.4211	het	3_prime_UTR_variant	MODIFIER	AT1G27210
teb-8-100Gy	PC23	1	20418184	T	G	SBS		A/T>C/G	Tv	8	12	20	0.4	het	missense_variant	MODERATE	AT1G54710
teb-8-100Gy	PC21	2	6852439	C	T	SBS		G/C>A/T	Ts	11	11	22	0.5	het	downstream_gene_variant	MODIFIER	AT2G15730
teb-8-100Gy	PC17	1	17516660	T	C	SBS		A/T>G/C	Ts	21	0	21	1	homo	downstream_gene_variant	MODIFIER	AT1G47640
teb-8-100Gy	PC24	2	12096914	C	T	SBS		G/C>A/T	Ts	18	0	18	1	homo	downstream_gene_variant	MODIFIER	AT2G28330
teb-8-100Gy	PC16	2	13030231	T	A	SBS		A/T>T/A	Tv	7	11	18	0.3889	het	synonymous_variant	MODIFIER	AT2G30580
teb-8-100Gy	PC17	5	20757491	T	C	SBS		A/T>G/C	Ts	18	0	18	1	homo	missense_variant	MODERATE	AT5G51060
teb-8-100Gy	PC18	1	29258364	T	C	SBS		A/T>G/C	Ts	31	0	31	1	homo	missense_variant	MODERATE	AT1G77800
teb-8-100Gy	PC21	2	4340422	G	A	SBS		G/C>A/T	Ts	9	9	18	0.5	het	downstream_gene_variant	MODIFIER	AT2G10975
teb-8-100Gy	PC24	2	12222691	A	C	SBS		A/T>C/G	Tv	26	0	27	0.963	homo	downstream_gene_variant	MODIFIER	AT2G28550
teb-8-100Gy	PC14	4	7982547	G	T	SBS		G/C>T/A	Tv	18	0	18	1	homo	missense_variant	MODERATE	AT4G13750
teb-8-100Gy	PC24	3	5483490	G	C	SBS		C/G>G/C	Tv	20	0	20	1	homo	downstream_gene_variant	MODIFIER	AT3G16170
teb-8-100Gy	PC21	3	6957583	G	T	SBS		G/C>T/A	Tv	13	7	20	0.65	het	3_prime_UTR_variant	MODIFIER	AT3G19960
teb-8-100Gy	PC22	2	5546081	G	A	SBS		G/C>A/T	Ts	23	0	23	1	homo	missense_variant	MODERATE	AT2G13370
teb-8-100Gy	PC14	1	13563446	G	A	SBS		G/C>A/T	Ts	27	0	27	1	homo	downstream_gene_variant	MODIFIER	AT1G36180
teb-8-100Gy	PC20	3	13632647	A	C	SBS		A/T>C/G	Tv	7	9	16	0.4375	het	intergenic_region	MODIFIER	AT3G32980-AT3G06315
teb-8-100Gy	PC19	3	13451825	A	C	SBS		A/T>C/G	Tv	11	16	27	0.4074	het	missense_variant	MODERATE	AT3G32904
teb-8-100Gy	PC14	1	9365413	A	C	SBS		A/T>C/G	Tv	14	12	26	0.5385	het	upstream_gene_variant	MODIFIER	AT1G26973
teb-8-100Gy	PC24	3	11391038	A	C	SBS		A/T>C/G	Tv	20	0	20	1	homo	upstream_gene_variant	MODIFIER	AT3G05745
teb-8-100Gy	PC17	2	2624028	A	G	SBS		A/T>G/C	Ts	9	10	19	0.4737	het	downstream_gene_variant	MODIFIER	AT2G06562
teb-8-100Gy	PC23	5	20551893	A	G	SBS		A/T>G/C	Ts	13	7	20	0.65	het	downstream_gene_variant	MODIFIER	AT5G07655
teb-8-100Gy	PC24	3	14527787	A	G	SBS		A/T>G/C	Ts	13	0	13	1	homo	intergenic_region	MODIFIER	AT3G42390-AT3G06385
teb-8-100Gy	PC18	3	10012059	A	G	SBS		A/T>G/C	Ts	9	13	22	0.4091	het	upstream_gene_variant	MODIFIER	AT3G27140
teb-8-100Gy	PC19	3	11900091	A	G	SBS		A/T>G/C	Ts	16	21	37	0.4324	het	upstream_gene_variant	MODIFIER	AT3G06025
teb-8-100Gy	PC20	5	11167724	A	T	SBS		A/T>T/A	Tv	6	12	18	0.3333	het	intergenic_region	MODIFIER	AT5G29210-AT5G29560
teb-8-100Gy	PC15	4	2005330	C	A	SBS		G/C>T/A	Tv	15	10	25	0.6	het	intergenic_region	MODIFIER	AT4G04785-AT4G04180
teb-8-100Gy	PC23	1	16058171	C	A	SBS		G/C>T/A	Tv	17	8	25	0.68	het	intergenic_region	MODIFIER	AT1G42680-AT1G42700
teb-8-100Gy	PC24	4	4175548	C	A	SBS		G/C>T/A	Tv	13	9	22	0.5909	het	upstream_gene_variant	MODIFIER	AT4G07350
teb-8-100Gy	PC20	3	13290540	C	G	SBS		C/G>G/C	Tv	8	12	20	0.4	het	intergenic_region	MODIFIER	AT3G32330-AT3G06285
teb-8-100Gy	PC17	3	11691851	C	G	SBS		C/G>G/C	Tv	16	0	16	1	homo	upstream_gene_variant	MODIFIER	AT3G29791
teb-8-100Gy	PC19	4	5715163	C	G	SBS		C/G>G/C	Tv	27	0	27	1	homo	upstream_gene_variant	MODIFIER	AT4G05670
teb-8-100Gy	PC17	5	12760828	C	T	SBS		G/C>A/T	Ts	19	0	19	1	homo	intergenic_region	MODIFIER	AT5G33439-AT5G33806
teb-8-100Gy	PC17	5	13301478	C	T	SBS		G/C>A/T	Ts	26	0	26	1	homo	intergenic_region	MODIFIER	AT5G05155-AT5G35050
teb-8-100Gy	PC18	1	13580017	C	T	SBS		G/C>A/T	Ts	15	13	28	0.5357	het	intergenic_region	MODIFIER	AT1G36180-AT1G36230
teb-8-100Gy	PC21	1	15131168	C	T	SBS		G/C>A/T	Ts	8	10	18	0.4444	het	intergenic_region	MODIFIER	AT1G40104-AT1G40129
teb-8-100Gy	PC23	1	16948687	C	T	SBS		G/C>A/T	Ts	8	14	22	0.3636	het	intergenic_region	MODIFIER	AT1G44835-AT1G44890
teb-8-100Gy	PC23	3	14150489	C	T	SBS		G/C>A/T	Ts	13	12	25	0.52	het	intergenic_region	MODIFIER	AT3G33520-AT3G41762
teb-8-100Gy	PC14	1	22580397	C	T	SBS		G/C>A/T	Ts	9	13	22	0.4091	het	missense_variant	MODERATE	AT1G61230
teb-8-100Gy	PC24	4	17864964	C	T	SBS		G/C>A/T	Ts	9	19	28	0.3214	het	stop_gained	HIGH	AT4G38030
teb-8-100Gy	PC18	1	28848697	C	T	SBS		G/C>A/T	Ts	9	13	22	0.4091	het	upstream_gene_variant	MODIFIER	AT1G76840
teb-8-100Gy	PC22	1	2352085	C	T	SBS		G/C>A/T	Ts	11	13	24	0.4583	het	upstream_gene_variant	MODIFIER	AT1G04607
teb-8-100Gy	PC19	2	4753043	G	A	SBS		G/C>A/T	Ts	35	0	35	1	homo	downstream_gene_variant	MODIFIER	AT2G11815
teb-8-100Gy	PC14	5	11600332	G	A	SBS		G/C>A/T	Ts	6	12	18	0.3333	het	intergenic_region	MODIFIER	AT5G30360-AT5G30490
teb-8-100Gy	PC15	1	16021329	G	A	SBS		G/C>A/T	Ts	10	16	26	0.3846	het	intergenic_region	MODIFIER	AT1G42560-AT1G42615
teb-8-100Gy	PC18	5	14578713	G	A	SBS		G/C>A/T	Ts	10	6	16	0.625	het	intergenic_region	MODIFIER	AT5G36930-AT5G36940
teb-8-100Gy	PC24	4	4926833	G	A	SBS		G/C>A/T	Ts	26	0	26	1	homo	intergenic_region	MODIFIER	AT4G05305-AT4G05315
teb-8-100Gy	PC17	4	789761	G	A	SBS		G/C>A/T	Ts	16	5	21	0.7619	homo	splice_region_variant&intron_variant	MODIFIER	AT4G01830
teb-8-100Gy	PC16	1	369275	G	A	SBS		G/C>A/T	Ts	8	11	19	0.4211	het	upstream_gene_variant	MODIFIER	AT1G02067
teb-8-100Gy	PC14	5	10707566	G	C	SBS		C/G>G/C	Tv	12	3	15	0.8	homo	intergenic_region	MODIFIER	AT5G28660-AT5G28680
teb-8-100Gy	PC18	1	17585099	G	C	SBS		C/G>G/C	Tv	10	9	19	0.5263	het	upstream_gene_variant	MODIFIER	AT1G07417
teb-8-100Gy	PC15	2	3642183	G	T	SBS		G/C>T/A	Tv	15	0	15	1	homo	intergenic_region	MODIFIER	AT2G08986-AT2G09388
teb-8-100Gy	PC23	1	13943023	G	T	SBS		G/C>T/A	Tv	9	16	25	0.36	het	intergenic_region	MODIFIER	AT1G36756-AT1G36920
teb-8-100Gy	PC24	2	2469078	T	A	SBS		A/T>T/A	Tv	24	0	24	1	homo	intergenic_region	MODIFIER	AT2G06255-AT2G06265
teb-8-100Gy	PC20	3	11069043	T	A	SBS		A/T>T/A	Tv	11	11	22	0.5	het	upstream_gene_variant	MODIFIER	AT3G05665
teb-8-100Gy	PC23	1	19723459	T	A	SBS		A/T>T/A	Tv	14	6	20	0.7	het	upstream_gene_variant	MODIFIER	AT1G52950
teb-8-100Gy	PC15	2	5264965	T	C	SBS		A/T>G/C	Ts	11	0	11	1	homo	intergenic_region	MODIFIER	AT2G12646-AT2G12875
teb-8-100Gy	PC15	3	12523792	T	C	SBS		A/T>G/C	Ts	23	0	23	1	homo	intergenic_region	MODIFIER	AT3G30805-AT3G30820
teb-8-100Gy	PC14	2	10638017	T	C	SBS		A/T>G/C	Ts	11	9	20	0.55	het	upstream_gene_variant	MODIFIER	AT2G25011
teb-8-100Gy	PC16	2	1764540	T	C	SBS		A/T>G/C	Ts	12	9	21	0.5714	het	upstream_gene_variant	MODIFIER	AT2G04835
teb-8-100Gy	PC21	5	23339349	T	G	SBS		A/T>C/G	Tv	19	15	34	0.5588	het	upstream_gene_variant	MODIFIER	AT5G08725
WT-200Gy	3~9	3	3964250	C	-A	-1	-1			12	12	24	0.5	het	upstream_gene_variant	MODIFIER	AT3G02505	agaatacAaattttagaaga	Homopoly	1
WT-200Gy	3~2	5	15713527	A	-T	-1	-1			11	15	26	0.4231	het	upstream_gene_variant	MODIFIER	AT5G05895	aatatcaTtttattttccaa	Homopoly	1
WT-200Gy	3~5	2	768251	G	-T	-1	-1			10	9	19	0.5263	het	upstream_gene_variant	MODIFIER	AT2G04285	acagaagTttttttcacgtc	Homopoly	1
WT-200Gy	3~6	4	9729494	G	-T	-1	-1			17	1	18	0.9444	homo	upstream_gene_variant	MODIFIER	AT4G17420	agtgtagTttttgcttttac	Homopoly	1
WT-200Gy	3~1	1	2646674	G	-T	-1	-1			25	0	25	1	homo	upstream_gene_variant	MODIFIER	AT1G08380	tgtgctgTttctctaatgtt	Homopoly	1
WT-200Gy	3~1	1	2285055	G	-A	-1	-1			23	2	25	0.92	homo	upstream_gene_variant	MODIFIER	AT1G07430	aataaggAaaaaaatgagtt	Homopoly	1
WT-200Gy	3~10	2	10440958	T	-A	-1	-1			10	11	21	0.4762	het	upstream_gene_variant	MODIFIER	AT2G24570	catttatAaaatggcatata	Homopoly	1
WT-200Gy	3~6	3	3994050	A	-T	-1	-1			15	8	23	0.6522	het	upstream_gene_variant	MODIFIER	AT3G12580	ttgcacaTtttaaagataaa	Homopoly	1
WT-200Gy	3~1	5	1495075	T	-A	-1	-1			11	12	23	0.4783	het	5_prime_UTR_variant	MODIFIER	AT5G05060	ttgggatAaaaaatatcttt	Homopoly	1
WT-200Gy	3~1	4	5230216	T	-A	-1	-1			8	13	21	0.381	het	upstream_gene_variant	MODIFIER	AT4G08280	atatgatAaattattatgaa	Homopoly	1
WT-200Gy	3~6	1	29842838	A	-T	-1	-1			12	12	24	0.5	het	5_prime_UTR_variant	MODIFIER	AT1G79340	cagatcaTtttttctcaatg	Homopoly	1
WT-200Gy	3~9	1	24189947	C	-T	-1	-1			7	8	15	0.4667	het	3_prime_UTR_variant	MODIFIER	AT1G65113	atacttcTttttaacgtcat	Homopoly	1
WT-200Gy	3~6	3	2601513	G	-T	-1	-1			13	9	22	0.5909	het	downstream_gene_variant	MODIFIER	AT3G08550	tgtcgggTtttagcactaaa	Homopoly	1
WT-200Gy	3~1	2	14370585	G	-A	-1	-1			30	3	33	0.9091	homo	downstream_gene_variant	MODIFIER	AT2G34000	aaaatggAaaagcacacttt	Homopoly	1
WT-200Gy	3~7	5	19894984	C	+A	1	1			18	1	19	0.9474	homo	upstream_gene_variant	MODIFIER	AT5G49070	atgttgtttatC+Aaactgaaaaaa	Homopoly	1
WT-200Gy	3~1	4	6062346	C	+A	1	1			8	12	20	0.4	het	upstream_gene_variant	MODIFIER	AT4G09590	gtaagataagaC+Aaaatagattag	Homopoly	1
WT-200Gy	3~7	1	26526604	A	+T	1	1			9	15	24	0.375	het	frameshift_variant	HIGH	AT1G70380	ttcctcaggcaA+Ttttaatgacag	Homopoly	1
WT-200Gy	3~4	4	390625	C	+A	1	1			24	2	26	0.9231	homo	upstream_gene_variant	MODIFIER	AT4G00900	gctgcaagaatC+Aaaacccacaag	Homopoly	1
WT-200Gy	3~4	2	7259270	T	+C	1	1			18	1	19	0.9474	homo	upstream_gene_variant	MODIFIER	AT2G16720	taaactgctagT+Cccctttgaacc	Homopoly	1
WT-200Gy	3~1	5	13230669	G	+T	1	1			22	2	24	0.9167	homo	upstream_gene_variant	MODIFIER	AT5G34930	taatataaatgG+Ttttagtaactg	Homopoly	1
WT-200Gy	3~8	5	20290361	C	+T	1	1			34	2	36	0.9444	homo	downstream_gene_variant	MODIFIER	AT5G49880	accttcttgcaC+Tttttgcattaa	Homopoly	1
WT-200Gy	3~7	1	7974748	C	+TT	>2bp Ins	2-10 bp Ins			16	4	21	0.7619	homo	downstream_gene_variant	MODIFIER	AT1G22570	cttttttctttC+TTtttttttgttg	Homopoly	1
WT-200Gy	3~4	3	16820179	A	-T	-1	-1			23	3	26	0.8846	homo	downstream_gene_variant	MODIFIER	AT3G45790	agaattaTagaatctgataa	Polynucleotide	2
WT-200Gy	3~9	1	16077528	A	-G	-1	-1			12	15	27	0.4444	het	downstream_gene_variant	MODIFIER	AT1G42710	tatgtcaGaggatcattcat	Polynucleotide	2
WT-200Gy	3~6	1	26206346	A	-T	-1	-1			10	19	29	0.3448	het	upstream_gene_variant	MODIFIER	AT1G69670	ttgaataTcaaaatatggtt	Polynucleotide	2
WT-200Gy	3~2	5	18269385	C	-A	-1	-1			12	15	27	0.4444	het	frameshift_variant	HIGH	AT5G45160	aaataacAactggcttccac	Polynucleotide	3
WT-200Gy	3~4	4	4444013	T	-AAATAAAAAAG	>2bp Del	11-30 bp Del			18	5	23	0.7826	homo	intergenic_region	MODIFIER	AT4G07526-AT4G07666	caaaactAAATAAAAAAGaaagaaag	Polynucleotide	3
WT-200Gy	3~6	4	4275034	T	-ATGGGAG	>2bp Del	2-10 bp Del			16	7	23	0.6957	het	intergenic_region	MODIFIER	AT4G07445-AT4G07455	ctttggtATGGGAGatggag	Polynucleotide	4
WT-200Gy	3~5	4	3152361	G	-CAA	>2bp Del	2-10 bp Del			15	13	28	0.5357	het	intergenic_region	MODIFIER	AT4G06490-AT4G06526	ctttaagCAAcaatctacca	Polynucleotide	3
WT-200Gy	3~10	3	15404062	C	-CTGTGGCTGCA	>2bp Del	11-30 bp Del			17	2	19	0.8947	homo	upstream_gene_variant	MODIFIER	AT3G43500	gaagagcCTGTGGCTGCActaactgt	Polynucleotide	2
WT-200Gy	3~2	5	2001590	A	-TAAATGCTACGTACACAGT	>2bp Del	11-30 bp Del			9	14	23	0.3913	het	upstream_gene_variant	MODIFIER	AT5G06540	tctcagaTAAATGCTACGTACACAGTtaatattct	Polynucleotide	3
WT-200Gy	3~2	5	12682033	C	-TCA	>2bp Del	2-10 bp Del			10	13	23	0.4348	het	upstream_gene_variant	MODIFIER	AT5G33406	tgttagcTCAtcgtccacca	Polynucleotide	2
WT-200Gy	3~4	2	1423866	A	-GTAAATCAGAGG	>2bp Del	11-30 bp Del			19	3	20	0.8636	homo	upstream_gene_variant	MODIFIER	AT2G04170	tgtagtaGTAAATCAGAGGgtggcttagg	Polynucleotide	2
WT-200Gy	3~7	2	12807083	A	-TTATT	>2bp Del	2-10 bp Del			24	1	25	0.96	homo	upstream_gene_variant	MODIFIER	AT2G30000	tcaactaTTATTaccctcac	Polynucleotide	3
WT-200Gy	3~2	4	15317586	T	-AAGAAAAG	>2bp Del	2-10 bp Del			18	2	20	0.9	homo	5_prime_UTR_variant	MODIFIER	AT4G31610	taattctAAGAAAAGaaaac	Polynucleotide	2
WT-200Gy	3~7	2	16643486	C	-GCATTAATTACGGATAATTATTATATTAAGAAGGAAAAAAAAAAACAAAAAAAA	>2bp Del	>30 bp Del			8	8	16	0.5	het	5_prime_UTR_variant	MODIFIER	AT2G39870	ttcgtccatcacGCATTAA--AAAGcagaa	Polynucleotide	3
WT-200Gy	3~2	4	10501285	A	-TCT	>2bp Del	2-10 bp Del			7	16	23	0.3043	het	5_prime_UTR_variant	MODIFIER	AT4G19210	atttcaaTCTtcttcttcta	Polynucleotide	3
WT-200Gy	3~5	1	24057419	T	-AATAAAGCTTGAC	>2bp Del	11-30 bp Del			23	2	25	0.92	homo	5_prime_UTR_variant	MODIFIER	AT1G64770	cgtttatAATAAAGCTTGACaattctgatt	Polynucleotide	3
WT-200Gy	3~1	5	13351210	G	-GCAACGGC	>2bp Del	2-10 bp Del			7	6	13	0.5385	het	downstream_gene_variant	MODIFIER	AT5G35080	cgtattgGCAACGGCgcaacggcgat	Polynucleotide	8
WT-200Gy	3~3	5	18463914	T	+AG	>2bp Ins	2-10 bp Ins			16	21	37	0.4324	het	upstream_gene_variant	MODIFIER	AT5G45540	tagaaagaatgT+AGaggcaatgttt	Polynucleotide	2
WT-200Gy	3~6	3	15872665	G	+AT	>2bp Ins	2-10 bp Ins			23	1	24	0.9583	homo	upstream_gene_variant	MODIFIER	AT3G44110	gagaacaatgtG+ATatatatatata	Polynucleotide	2
WT-200Gy	3~5	3	5475926	C	+TAT	>2bp Ins	2-10 bp Ins			7	12	19	0.3684	het	5_prime_UTR_variant	MODIFIER	AT3G16170	cgcttcagtcgC+TATtatttcatgat	Polynucleotide	3
WT-200Gy	3~5	2	7831889	C	-A	-1	-1			14	10	24	0.5833	het	upstream_gene_variant	MODIFIER	AT2G07025	atgaaacAagcgccgagata
WT-200Gy	3~9	3	13409235	G	-A	-1	-1			10	15	25	0.4	het	intergenic_region	MODIFIER	AT3G32420-AT3G32896	tgagtagAagcctccccgtc
WT-200Gy	3~8	1	11919105	A	-T	-1	-1			20	11	31	0.6452	het	upstream_gene_variant	MODIFIER	AT1G32880	gcacacaTctgttttaggat
WT-200Gy	3~5	1	26362479	C	-G	-1	-1			23	0	23	1	homo	upstream_gene_variant	MODIFIER	AT1G69980	tttgatcGcaattttgggaa
WT-200Gy	3~3	2	17266951	T	-C	-1	-1			19	10	29	0.6552	het	upstream_gene_variant	MODIFIER	AT2G41410	atcaaatCctaaaagatgca
WT-200Gy	3~3	3	21024332	T	-A	-1	-1			11	12	23	0.4783	het	upstream_gene_variant	MODIFIER	AT3G56750	gaataatAatggaagtgggg
WT-200Gy	3~6	5	15407172	G	-A	-1	-1			7	15	22	0.3182	het	upstream_gene_variant	MODIFIER	AT5G38480	taatctgAcatttcattcga
WT-200Gy	3~3	4	7114313	C	-G	-1	-1			17	14	31	0.5484	het	upstream_gene_variant	MODIFIER	AT4G11820	ttcatacGattaaaaataaa
WT-200Gy	3~2	5	7056338	A	-C	-1	-1			11	8	19	0.5789	het	upstream_gene_variant	MODIFIER	AT5G20830	cgatagaCagtaactaacaa
WT-200Gy	3~10	2	10521535	A	-T	-1	-1			16	7	23	0.6957	het	upstream_gene_variant	MODIFIER	AT2G24710	gaaataaTattttctcccat
WT-200Gy	3~6	4	12732757	T	-C	-1	-1			19	2	21	0.9048	homo	5_prime_UTR_variant	MODIFIER	AT4G24680	aacacatCcgatctgcaccc
WT-200Gy	3~3	1	20287362	C	-A	-1	-1			11	19	30	0.3667	het	frameshift_variant	HIGH	AT1G54350	aaagaccAagagcaattcac
WT-200Gy	3~7	3	19457826	G	-A	-1	-1			20	0	20	1	homo	frameshift_variant	HIGH	AT3G52490	agtgaagAacctctggttct
WT-200Gy	3~3	4	11329254	A	-C	-1	-1			14	18	32	0.4375	het	downstream_gene_variant	MODIFIER	AT4G21250	ctggaaaCtgtgttgcagtt
WT-200Gy	3~1	5	20811730	A	-C	-1	-1			12	18	30	0.4	het	intron_variant	MODIFIER	AT5G51200	tggtttaCtttgaccattat
WT-200Gy	3~6	5	11651596	A	+T	1	1			10	12	22	0.4545	het	intergenic_region	MODIFIER	AT5G30520-AT5G04955	acaaaactttgA+Ttggtgtagctg
WT-200Gy	3~8	3	20255039	G	+A	1	1			36	2	38	0.9474	homo	upstream_gene_variant	MODIFIER	AT3G54700	acacaaacaagG+Atctcatgaggt
WT-200Gy	3~6	1	2406808	A	+C	1	1			30	0	30	1	homo	upstream_gene_variant	MODIFIER	AT1G07745	ccatgtaaaatA+Caaaatgaaaaa
WT-200Gy	3~9	4	10624398	T	+A	1	1			15	7	22	0.6818	het	upstream_gene_variant	MODIFIER	AT4G19500	tttcatcaataT+Aacatatgttgt
WT-200Gy	3~1	2	10274126	G	+T	1	1			11	18	29	0.3793	het	3_prime_UTR_variant	MODIFIER	AT2G24170	ctgataaaagtG+Ttgtgacaagtt
WT-200Gy	3~7	5	12970773	A	-AAC	>2bp Del	2-10 bp Del			24	1	25	0.96	homo	intergenic_region	MODIFIER	AT5G34780-AT5G34830	aggctgaAACatggcccata
WT-200Gy	3~9	2	10548642	T	-AGAGGC	>2bp Del	2-10 bp Del			9	11	20	0.45	het	upstream_gene_variant	MODIFIER	AT2G24755	gaaatttAGAGGCatcaatc
WT-200Gy	3~2	2	2822347	T	-GGCA	>2bp Del	2-10 bp Del			16	1	17	0.9412	homo	intergenic_region	MODIFIER	AT2G06908-AT2G06925	aatttgtGGCAcaatagtaa
WT-200Gy	3~8	1	7712657	T	-TG	>2bp Del	2-10 bp Del			17	26	43	0.3953	het	upstream_gene_variant	MODIFIER	AT1G21925	tgtttctTGtttctttcacg
WT-200Gy	3~3	1	28134597	T	-TGAGAGAGG	>2bp Del	2-10 bp Del			17	11	28	0.6071	het	disruptive_inframe_DELetion	MODERATE	AT1G74900	agatggtTGAGAGAGGgata
WT-200Gy	3~3	4	12201610	T	-TGGTCGTCA	>2bp Del	2-10 bp Del			13	7	20	0.65	het	upstream_gene_variant	MODIFIER	AT4G23340	acaaagtTGGTCGTCAttct
WT-200Gy	3~9	1	3203750	A	-TG	>2bp Del	2-10 bp Del			12	13	25	0.48	het	upstream_gene_variant	MODIFIER	AT1G09840	acttctaTGttttgttgact
WT-200Gy	3~3	1	26280339	G	-TCA	>2bp Del	2-10 bp Del			9	14	23	0.3913	het	upstream_gene_variant	MODIFIER	AT1G69800	cgaatggTCAttttatatta
WT-200Gy	3~6	1	10232811	C	-TGAGA	>2bp Del	2-10 bp Del			15	1	16	0.9375	homo	upstream_gene_variant	MODIFIER	AT1G29280	aaaactcTGAGAatcaatat
WT-200Gy	3~4	4	12672913	A	-TGGTAATGC	>2bp Del	2-10 bp Del			9	7	16	0.5625	het	upstream_gene_variant	MODIFIER	AT4G24530	ccaattaTGGTAATGCttcc
WT-200Gy	3~9	3	1724774	C	-ATAAA	>2bp Del	2-10 bp Del			15	16	31	0.4839	het	upstream_gene_variant	MODIFIER	AT3G05800	tagaaccATAAAgaaaattt
WT-200Gy	3~1	5	17832830	A	-TAC	>2bp Del	2-10 bp Del			13	16	29	0.4483	het	upstream_gene_variant	MODIFIER	AT5G44260	ttgaataTACaacacaacaa
WT-200Gy	3~8	1	27623777	T	-GAAATATAAAGGG	>2bp Del	11-30 bp Del			16	20	36	0.4444	het	upstream_gene_variant	MODIFIER	AT1G73470	atttattGAAATATAAAGGGgtcataataa
WT-200Gy	3~4	2	16273277	G	-AT	>2bp Del	2-10 bp Del			10	12	22	0.4545	het	upstream_gene_variant	MODIFIER	AT2G38970	cattttgATcaaagttaaag
WT-200Gy	3~4	1	19520800	G	-GCT	>2bp Del	2-10 bp Del			14	11	25	0.56	het	disruptive_inframe_DELetion	MODERATE	AT1G52410	tgtactgGCTttgtctttgt
WT-200Gy	3~3	3	19534812	G	-AATGGC	>2bp Del	2-10 bp Del			8	18	26	0.3077	het	conservative_inframe_DELetion	MODERATE	AT3G52710	cagctcgAATGGCtaaacga
WT-200Gy	3~6	2	8622365	A	-CT	>2bp Del	2-10 bp Del			9	9	18	0.5	het	frameshift_variant	HIGH	AT2G19960	gctttaaCTcatggaacaca
WT-200Gy	3~4	5	15381318	T	-CTTCA	>2bp Del	2-10 bp Del			7	5	13	0.5385	het	frameshift_variant	HIGH	AT5G38420	ttgcattCTTCAacttcctt
WT-200Gy	3~5	4	9057466	T	-CAG	>2bp Del	2-10 bp Del			21	1	22	0.9545	homo	stop_lost&conservative_inframe_DELetion	HIGH	AT4G15980	gtatgatCAGttagcattgt
WT-200Gy	3~8	1	2181288	A	+CTGCTAACC	>2bp Ins	2-10 bp Ins			12	17	29	0.4138	het	upstream_gene_variant	MODIFIER	AT1G07119	attctttgaaaA+CTGCTAACCtagaaactgct
WT-200Gy	3~1	1	15969332	T	+AGG	>2bp Ins	2-10 bp Ins			10	11	21	0.4762	het	upstream_gene_variant	MODIFIER	AT1G42540	tctagtcatcaT+AGGggacctaattt
WT-200Gy	3~3	4	9048115	C	+CA	>2bp Ins	2-10 bp Ins			19	0	19	1	homo	upstream_gene_variant	MODIFIER	AT4G15955	aagcaaaaaacC+CAattgaaaaaag
WT-200Gy	3~8	4	4028582	T		Complex				31	12	43	0.7209	het	intergenic_region	MODIFIER	AT4G06701-AT4G06744
WT-200Gy	3~9	4	3320306	A		Complex				10	16	26	0.3704	het	intron_variant	MODIFIER	AT4G06526
WT-200Gy	3~2	5	26100673	T	A	SBS		A/T>T/A	Tv	22	0	22	1	homo	upstream_gene_variant	MODIFIER	AT5G65300
WT-200Gy	3~3	1	25674953	C	G	SBS		C/G>G/C	Tv	17	17	34	0.5	het	upstream_gene_variant	MODIFIER	AT1G68460
WT-200Gy	3~2	2	17196292	G	T	SBS		G/C>T/A	Tv	14	10	24	0.5833	het	upstream_gene_variant	MODIFIER	AT2G41225
WT-200Gy	3~2	4	7957586	T	A	SBS		A/T>T/A	Tv	27	0	27	1	homo	upstream_gene_variant	MODIFIER	AT4G13680
WT-200Gy	3~5	1	2546925	A	C	SBS		A/T>C/G	Tv	11	15	26	0.4231	het	upstream_gene_variant	MODIFIER	AT1G08125
WT-200Gy	3~8	4	9874489	G	T	SBS		G/C>T/A	Tv	33	0	33	1	homo	upstream_gene_variant	MODIFIER	AT4G17740
WT-200Gy	3~6	4	877621	T	A	SBS		A/T>T/A	Tv	26	0	26	1	homo	upstream_gene_variant	MODIFIER	AT4G01990
WT-200Gy	3~10	3	21157754	A	G	SBS		A/T>G/C	Ts	11	0	11	1	homo	upstream_gene_variant	MODIFIER	AT3G57140
WT-200Gy	3~4	5	1400791	C	T	SBS		G/C>A/T	Ts	8	11	19	0.4211	het	upstream_gene_variant	MODIFIER	AT5G04840
WT-200Gy	3~9	4	8255850	C	G	SBS		C/G>G/C	Tv	10	11	21	0.4762	het	upstream_gene_variant	MODIFIER	AT4G14340
WT-200Gy	3~10	5	16846129	C	G	SBS		C/G>G/C	Tv	18	0	18	1	homo	upstream_gene_variant	MODIFIER	AT5G42140
WT-200Gy	3~5	4	2596139	A	C	SBS		A/T>C/G	Tv	10	10	20	0.5	het	upstream_gene_variant	MODIFIER	AT4G05060
WT-200Gy	3~1	1	28287740	T	C	SBS		A/T>G/C	Ts	12	15	27	0.4444	het	upstream_gene_variant	MODIFIER	AT1G75380
WT-200Gy	3~4	1	13831794	G	A	SBS		G/C>A/T	Ts	15	0	15	1	homo	upstream_gene_variant	MODIFIER	AT1G36623
WT-200Gy	3~8	4	13858129	A	C	SBS		A/T>C/G	Tv	19	23	42	0.4524	het	upstream_gene_variant	MODIFIER	AT4G27800
WT-200Gy	3~5	1	19195445	A	G	SBS		A/T>G/C	Ts	30	0	30	1	homo	upstream_gene_variant	MODIFIER	AT1G51760
WT-200Gy	3~6	3	711436	G	A	SBS		G/C>A/T	Ts	14	6	20	0.7	het	upstream_gene_variant	MODIFIER	AT3G03100
WT-200Gy	3~1	1	30211887	C	T	SBS		G/C>A/T	Ts	27	0	27	1	homo	upstream_gene_variant	MODIFIER	AT1G80350
WT-200Gy	3~7	3	8382034	G	C	SBS		C/G>G/C	Tv	13	15	28	0.4643	het	upstream_gene_variant	MODIFIER	AT3G23400
WT-200Gy	3~1	5	15953679	T	A	SBS		A/T>T/A	Tv	9	9	18	0.5	het	upstream_gene_variant	MODIFIER	AT5G39860
WT-200Gy	3~9	1	21133244	T	A	SBS		A/T>T/A	Tv	9	7	16	0.5625	het	upstream_gene_variant	MODIFIER	AT1G56430
WT-200Gy	3~6	3	20019053	A	T	SBS		A/T>T/A	Tv	10	11	21	0.4762	het	upstream_gene_variant	MODIFIER	AT3G54040
WT-200Gy	3~4	5	10936048	T	C	SBS		A/T>G/C	Ts	13	5	18	0.7222	het	upstream_gene_variant	MODIFIER	AT5G28910
WT-200Gy	3~8	2	8674642	A	T	SBS		A/T>T/A	Tv	20	0	20	1	homo	upstream_gene_variant	MODIFIER	AT2G20100
WT-200Gy	3~3	3	429653	G	T	SBS		G/C>T/A	Tv	7	15	22	0.3182	het	upstream_gene_variant	MODIFIER	AT3G02250
WT-200Gy	3~9	4	16467560	G	A	SBS		G/C>A/T	Ts	8	18	26	0.3077	het	upstream_gene_variant	MODIFIER	AT4G34450
WT-200Gy	3~3	3	11981904	T	C	SBS		A/T>G/C	Ts	15	14	29	0.5172	het	upstream_gene_variant	MODIFIER	AT3G30390
WT-200Gy	3~2	5	20433456	A	T	SBS		A/T>T/A	Tv	10	12	22	0.4545	het	upstream_gene_variant	MODIFIER	AT5G50200
WT-200Gy	3~4	5	14025714	A	T	SBS		A/T>T/A	Tv	10	7	17	0.5882	het	upstream_gene_variant	MODIFIER	AT5G35900
WT-200Gy	3~3	5	2030752	T	A	SBS		A/T>T/A	Tv	17	7	24	0.7083	het	upstream_gene_variant	MODIFIER	AT5G06600
WT-200Gy	3~8	3	8407539	C	T	SBS		G/C>A/T	Ts	14	15	29	0.4828	het	upstream_gene_variant	MODIFIER	AT3G23440
WT-200Gy	3~3	5	5625174	C	T	SBS		G/C>A/T	Ts	12	21	33	0.3636	het	upstream_gene_variant	MODIFIER	AT5G17090
WT-200Gy	3~1	2	17161337	T	G	SBS		A/T>C/G	Tv	13	22	35	0.3714	het	upstream_gene_variant	MODIFIER	AT2G41160
WT-200Gy	3~9	4	14241668	T	A	SBS		A/T>T/A	Tv	12	13	25	0.48	het	upstream_gene_variant	MODIFIER	AT4G28850
WT-200Gy	3~5	3	18810683	G	T	SBS		G/C>T/A	Tv	12	13	25	0.48	het	upstream_gene_variant	MODIFIER	AT3G50650
WT-200Gy	3~8	1	5655388	C	G	SBS		C/G>G/C	Tv	18	19	37	0.4865	het	upstream_gene_variant	MODIFIER	AT1G16530
WT-200Gy	3~7	3	7987090	A	T	SBS		A/T>T/A	Tv	12	8	20	0.6	het	upstream_gene_variant	MODIFIER	AT3G22540
WT-200Gy	3~10	4	7638914	T	C	SBS		A/T>G/C	Ts	16	8	24	0.6667	het	upstream_gene_variant	MODIFIER	AT4G13110
WT-200Gy	3~4	5	10935031	A	G	SBS		A/T>G/C	Ts	11	8	19	0.5789	het	upstream_gene_variant	MODIFIER	AT5G28910
WT-200Gy	3~9	3	21267381	T	A	SBS		A/T>T/A	Tv	11	14	25	0.44	het	upstream_gene_variant	MODIFIER	AT3G57460
WT-200Gy	3~6	1	11732255	C	T	SBS		G/C>A/T	Ts	24	0	24	1	homo	intergenic_region	MODIFIER	AT1G32450-AT1G32460
WT-200Gy	3~2	1	20051515	C	T	SBS		G/C>A/T	Ts	10	19	29	0.3448	het	upstream_gene_variant	MODIFIER	AT1G53705
WT-200Gy	3~5	2	2956005	C	T	SBS		G/C>A/T	Ts	18	16	34	0.5294	het	upstream_gene_variant	MODIFIER	AT2G07110
WT-200Gy	3~3	2	4239741	C	T	SBS		G/C>A/T	Ts	9	18	27	0.3333	het	intergenic_region	MODIFIER	AT2G05585-AT2G10625
WT-200Gy	3~9	2	4470946	C	T	SBS		G/C>A/T	Ts	13	12	25	0.52	het	intergenic_region	MODIFIER	AT2G11205-AT2G11215
WT-200Gy	3~7	2	5207963	C	T	SBS		G/C>A/T	Ts	22	0	22	1	homo	intergenic_region	MODIFIER	AT2G12646-AT2G12875
WT-200Gy	3~4	2	9642892	C	A	SBS		G/C>T/A	Tv	18	0	18	1	homo	upstream_gene_variant	MODIFIER	AT2G22680
WT-200Gy	3~3	3	5867334	C	T	SBS		G/C>A/T	Ts	11	15	26	0.4231	het	upstream_gene_variant	MODIFIER	AT3G17190
WT-200Gy	3~1	3	11968473	C	T	SBS		G/C>A/T	Ts	16	0	16	1	homo	upstream_gene_variant	MODIFIER	AT3G30370
WT-200Gy	3~4	3	12199876	C	T	SBS		G/C>A/T	Ts	19	0	19	1	homo	intergenic_region	MODIFIER	AT3G30580-AT3G06055
WT-200Gy	3~7	1	27992021	T	G	SBS		A/T>C/G	Tv	19	9	28	0.6786	het	upstream_gene_variant	MODIFIER	AT1G74460
WT-200Gy	3~3	4	11240898	C	T	SBS		G/C>A/T	Ts	13	19	32	0.4062	het	missense_variant	MODERATE	AT4G21060
WT-200Gy	3~9	4	13190511	C	T	SBS		G/C>A/T	Ts	8	7	15	0.5333	het	splice_region_variant	MODIFIER	AT4G25980
WT-200Gy	3~3	2	2357558	G	A	SBS		G/C>A/T	Ts	17	18	35	0.4857	het	upstream_gene_variant	MODIFIER	AT2G06040
WT-200Gy	3~2	1	18633769	A	C	SBS		A/T>C/G	Tv	8	10	18	0.4444	het	upstream_gene_variant	MODIFIER	AT1G50300
WT-200Gy	3~8	1	19337641	G	A	SBS		G/C>A/T	Ts	16	13	29	0.5517	het	upstream_gene_variant	MODIFIER	AT1G52000
WT-200Gy	3~4	5	12003865	C	T	SBS		G/C>A/T	Ts	8	8	16	0.5	het	intergenic_region	MODIFIER	AT5G05005-AT5G32440
WT-200Gy	3~9	1	17813506	C	A	SBS		G/C>T/A	Tv	13	13	26	0.5	het	upstream_gene_variant	MODIFIER	AT1G48240
WT-200Gy	3~8	5	15699256	C	T	SBS		G/C>A/T	Ts	32	0	32	1	homo	upstream_gene_variant	MODIFIER	AT5G39200
WT-200Gy	3~2	5	20096329	C	T	SBS		G/C>A/T	Ts	12	17	29	0.4138	het	upstream_gene_variant	MODIFIER	AT5G07395
WT-200Gy	3~10	1	66820	T	G	SBS		A/T>C/G	Tv	12	9	21	0.5714	het	upstream_gene_variant	MODIFIER	AT1G01130
WT-200Gy	3~2	4	15439150	A	G	SBS		A/T>G/C	Ts	22	0	22	1	homo	upstream_gene_variant	MODIFIER	AT4G31910
WT-200Gy	3~9	3	15079025	T	A	SBS		A/T>T/A	Tv	11	14	25	0.44	het	upstream_gene_variant	MODIFIER	AT3G43083
WT-200Gy	3~7	2	9841430	C	A	SBS		G/C>T/A	Tv	20	0	20	1	homo	upstream_gene_variant	MODIFIER	AT2G23100
WT-200Gy	3~1	1	2446381	T	A	SBS		A/T>T/A	Tv	27	0	27	1	homo	upstream_gene_variant	MODIFIER	AT1G07901
WT-200Gy	3~4	4	7634559	T	C	SBS		A/T>G/C	Ts	22	0	22	1	homo	upstream_gene_variant	MODIFIER	AT4G13090
WT-200Gy	3~1	1	22891464	A	G	SBS		A/T>G/C	Ts	11	11	22	0.5	het	upstream_gene_variant	MODIFIER	AT1G61930
WT-200Gy	3~2	1	3878363	C	A	SBS		G/C>T/A	Tv	8	6	14	0.5714	het	upstream_gene_variant	MODIFIER	AT1G04853
WT-200Gy	3~9	3	5188936	A	G	SBS		A/T>G/C	Ts	12	8	20	0.6	het	upstream_gene_variant	MODIFIER	AT3G15370
WT-200Gy	3~8	1	4826048	C	G	SBS		C/G>G/C	Tv	18	14	32	0.5625	het	upstream_gene_variant	MODIFIER	AT1G14100
WT-200Gy	3~2	4	6178442	T	A	SBS		A/T>T/A	Tv	23	0	23	1	homo	upstream_gene_variant	MODIFIER	AT4G09810
WT-200Gy	3~1	1	10757279	G	T	SBS		G/C>T/A	Tv	12	14	26	0.4615	het	upstream_gene_variant	MODIFIER	AT1G30440
WT-200Gy	3~7	4	200808	C	T	SBS		G/C>A/T	Ts	10	10	20	0.5	het	upstream_gene_variant	MODIFIER	AT4G00450
WT-200Gy	3~3	1	19403686	A	G	SBS		A/T>G/C	Ts	9	13	22	0.4091	het	upstream_gene_variant	MODIFIER	AT1G52130
WT-200Gy	3~3	1	8348586	G	T	SBS		G/C>T/A	Tv	9	13	22	0.4091	het	missense_variant	MODERATE	AT1G23540
WT-200Gy	3~5	2	8560526	G	A	SBS		G/C>A/T	Ts	8	13	21	0.381	het	upstream_gene_variant	MODIFIER	AT2G19830
WT-200Gy	3~5	1	11370265	A	C	SBS		A/T>C/G	Tv	15	0	15	1	homo	upstream_gene_variant	MODIFIER	AT1G31740
WT-200Gy	3~8	1	21731518	G	A	SBS		G/C>A/T	Ts	20	0	20	1	homo	upstream_gene_variant	MODIFIER	AT1G58520
WT-200Gy	3~5	1	29397043	T	A	SBS		A/T>T/A	Tv	7	12	19	0.3684	het	upstream_gene_variant	MODIFIER	AT1G78120
WT-200Gy	3~6	2	8919502	T	A	SBS		A/T>T/A	Tv	8	9	17	0.4706	het	upstream_gene_variant	MODIFIER	AT2G20680
WT-200Gy	3~9	1	13863057	A	T	SBS		A/T>T/A	Tv	8	12	20	0.4	het	upstream_gene_variant	MODIFIER	AT1G36675
WT-200Gy	3~9	1	14083844	G	A	SBS		G/C>A/T	Ts	11	8	19	0.5789	het	intergenic_region	MODIFIER	AT1G37020-AT1G07007
WT-200Gy	3~1	1	16074272	C	A	SBS		G/C>T/A	Tv	10	9	19	0.5263	het	downstream_gene_variant	MODIFIER	AT1G42710
WT-200Gy	3~7	2	10096553	C	T	SBS		G/C>A/T	Ts	17	0	17	1	homo	upstream_gene_variant	MODIFIER	AT2G23740
WT-200Gy	3~10	1	16816206	T	A	SBS		A/T>T/A	Tv	9	10	19	0.4737	het	upstream_gene_variant	MODIFIER	AT1G07253
WT-200Gy	3~6	1	17548398	A	T	SBS		A/T>T/A	Tv	7	10	17	0.4118	het	upstream_gene_variant	MODIFIER	AT1G47695
WT-200Gy	3~5	1	12590967	T	A	SBS		A/T>T/A	Tv	23	0	23	1	homo	upstream_gene_variant	MODIFIER	AT1G34430
WT-200Gy	3~7	5	16141693	A	G	SBS		A/T>G/C	Ts	15	0	15	1	homo	upstream_gene_variant	MODIFIER	AT5G40350
WT-200Gy	3~3	1	28739836	T	G	SBS		A/T>C/G	Tv	15	15	30	0.5	het	upstream_gene_variant	MODIFIER	AT1G76590
WT-200Gy	3~8	3	22039152	A	T	SBS		A/T>T/A	Tv	22	0	22	1	homo	upstream_gene_variant	MODIFIER	AT3G59660
WT-200Gy	3~5	1	1184226	G	A	SBS		G/C>A/T	Ts	11	10	21	0.5238	het	upstream_gene_variant	MODIFIER	AT1G04390
WT-200Gy	3~8	5	4415201	A	G	SBS		A/T>G/C	Ts	28	0	28	1	homo	upstream_gene_variant	MODIFIER	AT5G13690
WT-200Gy	3~1	1	8189456	A	T	SBS		A/T>T/A	Tv	11	17	28	0.3929	het	upstream_gene_variant	MODIFIER	AT1G23090
WT-200Gy	3~7	3	7741763	T	A	SBS		A/T>T/A	Tv	13	10	23	0.5652	het	upstream_gene_variant	MODIFIER	AT3G21970
WT-200Gy	3~5	2	13222546	A	T	SBS		A/T>T/A	Tv	11	8	19	0.5789	het	5_prime_UTR_variant	MODIFIER	AT2G31070
WT-200Gy	3~8	4	10590179	C	T	SBS		G/C>A/T	Ts	33	0	33	1	homo	5_prime_UTR_variant	MODIFIER	AT4G19420
WT-200Gy	3~2	1	23309180	G	A	SBS		G/C>A/T	Ts	14	16	30	0.4667	het	synonymous_variant	MODIFIER	AT1G62935
WT-200Gy	3~1	3	21962853	C	G	SBS		C/G>G/C	Tv	11	18	29	0.3793	het	5_prime_UTR_variant	MODIFIER	AT3G59420
WT-200Gy	3~1	1	6927443	G	A	SBS		G/C>A/T	Ts	13	7	20	0.65	het	upstream_gene_variant	MODIFIER	AT1G19960
WT-200Gy	3~1	5	22548612	A	T	SBS		A/T>T/A	Tv	8	11	19	0.4211	het	5_prime_UTR_variant	MODIFIER	AT5G55680
WT-200Gy	3~3	1	26366092	A	C	SBS		A/T>C/G	Tv	11	11	22	0.5	het	upstream_gene_variant	MODIFIER	AT1G69990
WT-200Gy	3~8	5	5514507	G	A	SBS		G/C>A/T	Ts	27	0	27	1	homo	upstream_gene_variant	MODIFIER	AT5G16770
WT-200Gy	3~3	1	29693029	T	C	SBS		A/T>G/C	Ts	9	18	27	0.3333	het	5_prime_UTR_variant	MODIFIER	AT1G78955
WT-200Gy	3~3	4	1494759	T	A	SBS		A/T>T/A	Tv	19	12	31	0.6129	het	5_prime_UTR_variant	MODIFIER	AT4G03390
WT-200Gy	3~8	4	17759681	T	A	SBS		A/T>T/A	Tv	19	0	19	1	homo	5_prime_UTR_variant	MODIFIER	AT4G37780
WT-200Gy	3~1	1	27581945	A	C	SBS		A/T>C/G	Tv	15	9	24	0.625	het	5_prime_UTR_variant	MODIFIER	AT1G73360
WT-200Gy	3~8	3	9282659	G	T	SBS		G/C>T/A	Tv	13	17	30	0.4333	het	5_prime_UTR_variant	MODIFIER	AT3G25560
WT-200Gy	3~8	3	20968347	A	T	SBS		A/T>T/A	Tv	26	0	26	1	homo	upstream_gene_variant	MODIFIER	AT3G56600
WT-200Gy	3~3	1	28214771	C	G	SBS		C/G>G/C	Tv	18	11	29	0.6207	het	upstream_gene_variant	MODIFIER	AT1G09537
WT-200Gy	3~6	1	21434927	A	T	SBS		A/T>T/A	Tv	11	9	20	0.55	het	5_prime_UTR_variant	MODIFIER	AT1G57870
WT-200Gy	3~6	4	7586811	C	A	SBS		G/C>T/A	Tv	8	10	18	0.4444	het	5_prime_UTR_variant	MODIFIER	AT4G12970
WT-200Gy	3~3	2	281204	T	C	SBS		A/T>G/C	Ts	22	10	32	0.6875	het	upstream_gene_variant	MODIFIER	AT2G04065
WT-200Gy	3~3	2	768505	G	A	SBS		G/C>A/T	Ts	7	11	18	0.3889	het	upstream_gene_variant	MODIFIER	AT2G04285
WT-200Gy	3~7	2	1400938	T	G	SBS		A/T>C/G	Tv	11	9	20	0.55	het	upstream_gene_variant	MODIFIER	AT2G04725
WT-200Gy	3~3	5	10038930	G	A	SBS		G/C>A/T	Ts	16	18	34	0.4706	het	missense_variant	MODERATE	AT5G28040
WT-200Gy	3~3	2	3126942	T	C	SBS		A/T>G/C	Ts	14	15	29	0.4828	het	downstream_gene_variant	MODIFIER	AT2G07505
WT-200Gy	3~10	2	3138040	T	C	SBS		A/T>G/C	Ts	23	0	23	1	homo	intergenic_region	MODIFIER	AT2G07505-AT2G07560
WT-200Gy	3~5	2	4842364	G	T	SBS		G/C>T/A	Tv	7	11	18	0.3889	het	intergenic_region	MODIFIER	AT2G11910-AT2G05665
WT-200Gy	3~10	2	5339387	A	G	SBS		A/T>G/C	Ts	22	0	22	1	homo	intergenic_region	MODIFIER	AT2G12945-AT2G13100
WT-200Gy	3~6	5	23439510	T	A	SBS		A/T>T/A	Tv	9	14	23	0.3913	het	5_prime_UTR_variant	MODIFIER	AT5G57870
WT-200Gy	3~5	2	5893880	G	A	SBS		G/C>A/T	Ts	7	14	21	0.3333	het	intergenic_region	MODIFIER	AT2G14000-AT2G14045
WT-200Gy	3~8	2	7660556	T	A	SBS		A/T>T/A	Tv	27	0	27	1	homo	upstream_gene_variant	MODIFIER	AT2G17600
WT-200Gy	3~8	1	2638054	T	C	SBS		A/T>G/C	Ts	30	19	49	0.6122	het	5_prime_UTR_variant	MODIFIER	AT1G08370
WT-200Gy	3~1	2	9372858	A	T	SBS		A/T>T/A	Tv	32	0	32	1	homo	missense_variant	MODERATE	AT2G22030
WT-200Gy	3~4	1	1313580	T	C	SBS		A/T>G/C	Ts	9	4	13	0.6923	het	5_prime_UTR_variant	MODIFIER	AT1G04690
WT-200Gy	3~1	3	3727910	G	T	SBS		G/C>T/A	Tv	10	6	16	0.625	het	missense_variant	MODERATE	AT3G11810
WT-200Gy	3~1	4	2238531	G	T	SBS		G/C>T/A	Tv	15	13	28	0.5357	het	missense_variant	MODERATE	AT4G04500
WT-200Gy	3~9	3	10061195	T	A	SBS		A/T>T/A	Tv	10	10	20	0.5	het	5_prime_UTR_variant	MODIFIER	AT3G27250
WT-200Gy	3~5	2	13206054	G	A	SBS		G/C>A/T	Ts	12	16	28	0.4286	het	synonymous_variant	MODIFIER	AT2G31030
WT-200Gy	3~9	5	4718346	G	T	SBS		G/C>T/A	Tv	15	15	30	0.5	het	missense_variant	MODERATE	AT5G14620
WT-200Gy	3~5	2	14448184	A	G	SBS		A/T>G/C	Ts	20	0	20	1	homo	missense_variant	MODERATE	AT2G34210
WT-200Gy	3~4	2	15872652	G	T	SBS		G/C>T/A	Tv	12	4	16	0.75	homo	5_prime_UTR_variant	MODIFIER	AT2G37930
WT-200Gy	3~9	4	15224349	G	T	SBS		G/C>T/A	Tv	10	9	19	0.5263	het	missense_variant	MODERATE	AT4G31370
WT-200Gy	3~7	1	5274607	A	C	SBS		A/T>C/G	Tv	28	0	28	1	homo	missense_variant	MODERATE	AT1G15330
WT-200Gy	3~9	2	18929971	A	C	SBS		A/T>C/G	Tv	10	7	17	0.5882	het	missense_variant	MODERATE	AT2G46020
WT-200Gy	3~3	1	17772459	T	C	SBS		A/T>G/C	Ts	11	14	25	0.44	het	missense_variant	MODERATE	AT1G48110
WT-200Gy	3~2	4	11211617	A	T	SBS		A/T>T/A	Tv	11	10	21	0.5238	het	5_prime_UTR_premature_start_codon_gain_variant	LOW	AT4G20960
WT-200Gy	3~3	3	201190	C	A	SBS		G/C>T/A	Tv	19	22	41	0.4634	het	missense_variant	MODERATE	AT3G01510
WT-200Gy	3~5	3	722278	G	T	SBS		G/C>T/A	Tv	13	13	26	0.5	het	upstream_gene_variant	MODIFIER	AT3G01235
WT-200Gy	3~7	3	16956308	A	T	SBS		A/T>T/A	Tv	31	0	31	1	homo	missense_variant	MODERATE	AT3G46180
WT-200Gy	3~1	2	15841286	T	C	SBS		A/T>G/C	Ts	14	17	31	0.4516	het	missense_variant	MODERATE	AT2G37800
WT-200Gy	3~10	1	2752672	A	C	SBS		A/T>C/G	Tv	19	0	19	1	homo	missense_variant	MODERATE	AT1G08650
WT-200Gy	3~4	1	4321704	T	C	SBS		A/T>G/C	Ts	18	13	31	0.5806	het	missense_variant	MODERATE	AT1G12680
WT-200Gy	3~7	2	12210368	T	C	SBS		A/T>G/C	Ts	21	0	21	1	homo	intron_variant	MODIFIER	AT2G28520
WT-200Gy	3~4	1	419317	A	C	SBS		A/T>C/G	Tv	12	11	23	0.5217	het	missense_variant	MODERATE	AT1G02205
WT-200Gy	3~1	5	5034602	A	T	SBS		A/T>T/A	Tv	27	0	27	1	homo	missense_variant	MODERATE	AT5G15510
WT-200Gy	3~3	1	5180698	C	G	SBS		C/G>G/C	Tv	14	15	29	0.4828	het	missense_variant	MODERATE	AT1G15040
WT-200Gy	3~4	1	26005698	A	C	SBS		A/T>C/G	Tv	12	7	19	0.6316	het	missense_variant	MODERATE	AT1G69170
WT-200Gy	3~6	3	11621467	G	C	SBS		C/G>G/C	Tv	15	0	15	1	homo	intergenic_region	MODIFIER	AT3G29785-AT3G29770
WT-200Gy	3~8	3	12447288	A	C	SBS		A/T>C/G	Tv	16	16	32	0.5	het	missense_variant	MODERATE	AT3G30770
WT-200Gy	3~1	3	14402247	G	C	SBS		C/G>G/C	Tv	23	0	23	1	homo	intergenic_region	MODIFIER	AT3G06375-AT3G42310
WT-200Gy	3~2	5	5969158	A	G	SBS		A/T>G/C	Ts	6	12	18	0.3333	het	3_prime_UTR_variant	MODIFIER	AT5G18030
WT-200Gy	3~1	3	15538020	T	A	SBS		A/T>T/A	Tv	24	0	24	1	homo	upstream_gene_variant	MODIFIER	AT3G43630
WT-200Gy	3~6	2	19687142	A	G	SBS		A/T>G/C	Ts	11	7	18	0.6111	het	missense_variant	MODERATE	AT2G48140
WT-200Gy	3~9	5	6494656	C	T	SBS		G/C>A/T	Ts	8	14	22	0.3636	het	missense_variant	MODERATE	AT5G19290
WT-200Gy	3~5	3	17149827	T	C	SBS		A/T>G/C	Ts	21	0	21	1	homo	upstream_gene_variant	MODIFIER	AT3G46570
WT-200Gy	3~2	3	18336408	G	T	SBS		G/C>T/A	Tv	21	0	21	1	homo	upstream_gene_variant	MODIFIER	AT3G49440
WT-200Gy	3~9	4	8011856	T	C	SBS		A/T>G/C	Ts	10	11	21	0.4762	het	synonymous_variant	MODIFIER	AT4G13830
WT-200Gy	3~7	3	22858266	A	C	SBS		A/T>C/G	Tv	11	13	24	0.4583	het	missense_variant	MODERATE	AT3G61750
WT-200Gy	3~5	1	24440024	A	G	SBS		A/T>G/C	Ts	30	0	30	1	homo	3_prime_UTR_variant	MODIFIER	AT1G65720
WT-200Gy	3~3	4	10158843	C	A	SBS		G/C>T/A	Tv	15	18	33	0.4545	het	missense_variant	MODERATE	AT4G18380
WT-200Gy	3~3	2	10275846	A	T	SBS		A/T>T/A	Tv	11	16	27	0.4074	het	intron_variant	MODIFIER	AT2G24170
WT-200Gy	3~3	3	10352568	T	C	SBS		A/T>G/C	Ts	19	17	36	0.5278	het	3_prime_UTR_variant	MODIFIER	AT3G27900
WT-200Gy	3~5	4	17529082	T	C	SBS		A/T>G/C	Ts	12	11	23	0.5217	het	synonymous_variant	MODIFIER	AT4G37250
WT-200Gy	3~9	1	1285367	C	A	SBS		G/C>T/A	Tv	16	12	28	0.5714	het	missense_variant&splice_region_variant	MODERATE	AT1G04620
WT-200Gy	3~7	3	7097449	T	G	SBS		A/T>C/G	Tv	6	5	11	0.5455	het	missense_variant	MODERATE	AT3G20350
WT-200Gy	3~3	5	24337344	G	A	SBS		G/C>A/T	Ts	9	19	28	0.3214	het	missense_variant	MODERATE	AT5G60540
WT-200Gy	3~6	4	55188	T	C	SBS		A/T>G/C	Ts	19	0	19	1	homo	upstream_gene_variant	MODIFIER	AT4G00140
WT-200Gy	3~8	1	5960894	C	A	SBS		G/C>T/A	Tv	21	20	41	0.5122	het	3_prime_UTR_variant	MODIFIER	AT1G17400
WT-200Gy	3~8	4	240860	A	C	SBS		A/T>C/G	Tv	46	0	46	1	homo	missense_variant	MODERATE	AT4G00560
WT-200Gy	3~7	3	19903975	G	A	SBS		G/C>A/T	Ts	25	0	25	1	homo	missense_variant	MODERATE	AT3G53710
WT-200Gy	3~9	1	18749758	A	T	SBS		A/T>T/A	Tv	6	8	14	0.4286	het	missense_variant	MODERATE	AT1G50620
WT-200Gy	3~5	4	1654311	T	C	SBS		A/T>G/C	Ts	13	16	29	0.4483	het	upstream_gene_variant	MODIFIER	AT4G03728
WT-200Gy	3~9	4	1785512	G	A	SBS		G/C>A/T	Ts	11	12	23	0.4783	het	upstream_gene_variant	MODIFIER	AT4G04765
WT-200Gy	3~4	4	1792329	G	C	SBS		C/G>G/C	Tv	26	0	26	1	homo	missense_variant	MODERATE	AT4G03830
WT-200Gy	3~9	4	2187149	G	A	SBS		G/C>A/T	Ts	13	14	27	0.4815	het	upstream_gene_variant	MODIFIER	AT4G04855
WT-200Gy	3~1	2	12401529	A	T	SBS		A/T>T/A	Tv	17	14	31	0.5484	het	missense_variant	MODERATE	AT2G28880
WT-200Gy	3~6	3	21922672	A	T	SBS		A/T>T/A	Tv	8	6	14	0.5714	het	synonymous_variant	MODIFIER	AT3G59310
WT-200Gy	3~7	4	2704011	C	G	SBS		C/G>G/C	Tv	16	0	16	1	homo	intergenic_region	MODIFIER	AT4G05270-AT4G05085
WT-200Gy	3~1	1	28187909	G	T	SBS		G/C>T/A	Tv	13	9	22	0.5909	het	missense_variant	MODERATE	AT1G75090
WT-200Gy	3~8	4	4145528	A	C	SBS		A/T>C/G	Tv	25	0	25	1	homo	intergenic_region	MODIFIER	AT4G06746-AT4G07325
WT-200Gy	3~5	4	4183693	T	A	SBS		A/T>T/A	Tv	10	16	26	0.3846	het	intergenic_region	MODIFIER	AT4G07350-AT4G07380
WT-200Gy	3~2	4	4402449	T	G	SBS		A/T>C/G	Tv	24	0	24	1	homo	intergenic_region	MODIFIER	AT4G07526-AT4G07666
WT-200Gy	3~8	4	4449397	G	A	SBS		G/C>A/T	Ts	31	0	31	1	homo	intergenic_region	MODIFIER	AT4G07526-AT4G07666
WT-200Gy	3~1	4	4465195	T	A	SBS		A/T>T/A	Tv	20	15	35	0.5714	het	downstream_gene_variant	MODIFIER	AT4G07670
WT-200Gy	3~3	3	1082746	A	G	SBS		A/T>G/C	Ts	20	15	35	0.5714	het	missense_variant	MODERATE	AT3G04120
WT-200Gy	3~7	4	5305771	T	G	SBS		A/T>C/G	Tv	22	0	22	1	homo	upstream_gene_variant	MODIFIER	AT4G08370
WT-200Gy	3~7	4	6173951	T	A	SBS		A/T>T/A	Tv	22	0	22	1	homo	upstream_gene_variant	MODIFIER	AT4G05735
WT-200Gy	3~8	5	18455413	A	G	SBS		A/T>G/C	Ts	30	0	30	1	homo	missense_variant	MODERATE	AT5G45530
WT-200Gy	3~6	1	4574678	C	T	SBS		G/C>A/T	Ts	19	0	19	1	homo	missense_variant	MODERATE	AT1G13350
WT-200Gy	3~4	4	996684	C	A	SBS		G/C>T/A	Tv	7	7	14	0.5	het	missense_variant	MODERATE	AT4G02280
WT-200Gy	3~1	4	10843924	T	C	SBS		A/T>G/C	Ts	16	10	26	0.6154	het	missense_variant	MODERATE	AT4G20010
WT-200Gy	3~7	1	26839485	T	A	SBS		A/T>T/A	Tv	7	7	14	0.5	het	stop_gained	HIGH	AT1G71210
WT-200Gy	3~10	4	10892640	G	T	SBS		G/C>T/A	Tv	18	0	18	1	homo	missense_variant	MODERATE	AT4G20160
WT-200Gy	3~9	2	5513613	C	G	SBS		C/G>G/C	Tv	11	16	27	0.4074	het	3_prime_UTR_variant	MODIFIER	AT2G13290
WT-200Gy	3~6	4	9865002	T	A	SBS		A/T>T/A	Tv	23	0	23	1	homo	upstream_gene_variant	MODIFIER	AT4G17713
WT-200Gy	3~10	2	9781033	T	A	SBS		A/T>T/A	Tv	11	15	26	0.4231	het	missense_variant	MODERATE	AT2G22980
WT-200Gy	3~3	3	16701136	T	A	SBS		A/T>T/A	Tv	9	19	28	0.3214	het	missense_variant	MODERATE	AT3G45530
WT-200Gy	3~2	5	7051804	T	A	SBS		A/T>T/A	Tv	7	10	17	0.4118	het	missense_variant	MODERATE	AT5G20830
WT-200Gy	3~2	5	1354517	C	T	SBS		G/C>A/T	Ts	11	11	22	0.5	het	missense_variant	MODERATE	AT5G04700
WT-200Gy	3~8	5	19467409	C	A	SBS		G/C>T/A	Tv	34	1	35	0.9714	homo	missense_variant	MODERATE	AT5G48030
WT-200Gy	3~9	4	14153233	A	T	SBS		A/T>T/A	Tv	9	11	20	0.45	het	missense_variant	MODERATE	AT4G28670
WT-200Gy	3~7	3	21068738	G	A	SBS		G/C>A/T	Ts	13	12	25	0.52	het	missense_variant	MODERATE	AT3G56900
WT-200Gy	3~7	2	14674593	A	T	SBS		A/T>T/A	Tv	21	0	21	1	homo	stop_gained	HIGH	AT2G34790
WT-200Gy	3~7	5	14642710	C	T	SBS		G/C>A/T	Ts	15	0	15	1	homo	3_prime_UTR_variant	MODIFIER	AT5G37060
WT-200Gy	3~7	2	11348148	T	C	SBS		A/T>G/C	Ts	22	0	22	1	homo	missense_variant	MODERATE	AT2G26690
WT-200Gy	3~10	4	17716176	T	C	SBS		A/T>G/C	Ts	23	0	23	1	homo	upstream_gene_variant	MODIFIER	AT4G09635
WT-200Gy	3~9	2	9193024	G	A	SBS		G/C>A/T	Ts	20	0	20	1	homo	downstream_gene_variant	MODIFIER	AT2G21465
WT-200Gy	3~6	1	18020765	A	T	SBS		A/T>T/A	Tv	8	10	18	0.4444	het	downstream_gene_variant	MODIFIER	AT1G48720
WT-200Gy	3~4	1	28166846	A	G	SBS		A/T>G/C	Ts	9	13	22	0.4091	het	synonymous_variant	MODIFIER	AT1G75010
WT-200Gy	3~7	3	11213732	G	A	SBS		G/C>A/T	Ts	8	11	19	0.4211	het	downstream_gene_variant	MODIFIER	AT3G29260
WT-200Gy	3~7	4	5182723	G	T	SBS		G/C>T/A	Tv	19	0	19	1	homo	downstream_gene_variant	MODIFIER	AT4G08210
WT-200Gy	3~4	1	26390969	T	A	SBS		A/T>T/A	Tv	7	13	20	0.35	het	missense_variant	MODERATE	AT1G70070
WT-200Gy	3~6	5	5631406	C	A	SBS		G/C>T/A	Tv	13	12	25	0.52	het	upstream_gene_variant	MODIFIER	AT5G17110
WT-200Gy	3~3	1	6900628	G	T	SBS		G/C>T/A	Tv	15	11	26	0.5769	het	3_prime_UTR_variant	MODIFIER	AT1G19880
WT-200Gy	3~2	5	6303582	A	G	SBS		A/T>G/C	Ts	7	16	23	0.3043	het	missense_variant	MODERATE	AT5G18890
WT-200Gy	3~3	1	21569591	A	G	SBS		A/T>G/C	Ts	20	11	31	0.6452	het	splice_acceptor_variant&intron_variant	HIGH	AT1G58230
WT-200Gy	3~3	5	8165938	A	C	SBS		A/T>C/G	Tv	20	11	31	0.6452	het	downstream_gene_variant	MODIFIER	AT5G24130
WT-200Gy	3~2	4	3364748	A	T	SBS		A/T>T/A	Tv	14	0	14	1	homo	downstream_gene_variant	MODIFIER	AT4G06536
WT-200Gy	3~4	5	10125301	G	T	SBS		G/C>T/A	Tv	11	10	21	0.5238	het	upstream_gene_variant	MODIFIER	AT5G04675
WT-200Gy	3~5	1	16805801	A	G	SBS		A/T>G/C	Ts	32	0	32	1	homo	downstream_gene_variant	MODIFIER	AT1G44180
WT-200Gy	3~2	5	11721052	G	T	SBS		G/C>T/A	Tv	9	7	16	0.5625	het	intergenic_region	MODIFIER	AT5G04965-AT5G04975
WT-200Gy	3~10	5	11836494	A	C	SBS		A/T>C/G	Tv	20	11	31	0.6452	het	upstream_gene_variant	MODIFIER	AT5G04985
WT-200Gy	3~9	5	11898323	C	G	SBS		C/G>G/C	Tv	13	8	21	0.619	het	intergenic_region	MODIFIER	AT5G04995-AT5G05005
WT-200Gy	3~6	5	14265829	A	G	SBS		A/T>G/C	Ts	9	3	12	0.75	homo	upstream_gene_variant	MODIFIER	AT5G36225
WT-200Gy	3~6	5	15019930	A	G	SBS		A/T>G/C	Ts	6	4	10	0.6	het	upstream_gene_variant	MODIFIER	AT5G37793
WT-200Gy	3~3	5	9589350	A	G	SBS		A/T>G/C	Ts	13	16	29	0.4483	het	downstream_gene_variant	MODIFIER	AT5G27230
WT-200Gy	3~2	1	26869701	T	A	SBS		A/T>T/A	Tv	10	11	21	0.4762	het	missense_variant	MODERATE	AT1G71270
WT-200Gy	3~7	1	16272785	C	T	SBS		G/C>A/T	Ts	27	0	27	1	homo	downstream_gene_variant	MODIFIER	AT1G43170
WT-200Gy	3~8	5	17788753	T	G	SBS		A/T>C/G	Tv	35	0	35	1	homo	missense_variant	MODERATE	AT5G44180
WT-200Gy	3~10	1	13692111	G	A	SBS		G/C>A/T	Ts	10	13	23	0.4348	het	downstream_gene_variant	MODIFIER	AT1G36370
WT-200Gy	3~9	2	11881908	T	G	SBS		A/T>C/G	Tv	11	9	20	0.55	het	downstream_gene_variant	MODIFIER	AT2G27880
